# Supplementary material for: Autoregressive models for session-based recommendations using set expansion
Source: PeerJ Comput Sci. 2025 Feb 21;11:e2734. doi: 10.7717/peerj-cs.2734 (PMC11888936; doi:10.7717/peerj-cs.2734)
Supplement: Supplemental Information 1 [file peerj-cs-11-2734-s001.zip]

Archive with 8 entries (4 files):
- DSETRec-main/
- DSETRec-main/dataset.py
- DSETRec-main/datasets/
- DSETRec-main/datasets/diginetica/
- DSETRec-main/datasets/diginetica/slices/
- DSETRec-main/datasets/diginetica/slices/test.csv
- DSETRec-main/datasets/url.md
- DSETRec-main/README.md
