# Supplementary material for: Autoregressive models for session-based recommendations using set expansion
Source: PeerJ Comput Sci. 2025 Feb 21;11:e2734. doi: 10.7717/peerj-cs.2734 (PMC11888936; doi:10.7717/peerj-cs.2734)
Supplement: Supplemental Information 1 [file peerj-cs-11-2734-s001.zip › DSETRec-main/dataset.py]

import numpy as np
import pandas as pd
from torch.utils.data import Dataset, DataLoader
import torch


def make_item_map(train_d_path, val_d_path=None, sep=',', item_key='ItemId'):   # ItemId
    train_df = pd.read_csv(train_d_path, sep=sep, dtype={item_key: int})
    item_ids = train_df[item_key]
    if val_d_path is not None:
        val_df = pd.read_csv(val_d_path, sep=sep, dtype={item_key: int})
        val_item_ids = val_df[item_key]
        item_ids = pd.concat([item_ids, val_item_ids], axis=0)
    item_ids = item_ids.unique()  # type is numpy.ndarray
    item2idx = pd.Series(data=np.arange(len(item_ids)), index=item_ids)
    # Build itemmap as a DataFrame with two columns (self.item_key, 'item_idx')
    itemmap = pd.DataFrame({item_key: item_ids, 'item_idx': item2idx[item_ids].values})
    return itemmap


class SessionDataset(Dataset):
    def __init__(self, path, item_map, sep=',', session_key='SessionId', item_key='ItemId', time_key='Time'):
        # Read the CSV file
        self.df = pd.read_csv(path, sep=sep, dtype={session_key: int, item_key: int, time_key: float})
        self.session_key = session_key
        self.item_key = item_key
        self.time_key = time_key

        self.itemmap = item_map

        # Add a column for the index of each item
        self.add_item_indices()

        # Sort the dataframe by SessionId and Time
        #   Sort the df by time, and then by session ID. That is, df is sorted by session ID and
        #   clicks within a session are next to each other, where the clicks within a session are time-ordered.
        self.df.sort_values([session_key, time_key], inplace=True)

        # Get the starting position of each session
        self.click_offsets = self.get_click_offset()

    def __getitem__(self, index):
        if index >= 0:
            start = self.click_offsets[index]
            end = self.click_offsets[index + 1]
        else:
            start = self.click_offsets[index - 1]
            end = self.click_offsets[index]
        return self.df['item_idx'][start: end].to_numpy()

    def __len__(self):
        return len(self.click_offsets) - 1

    def add_item_indices(self):
        """
        Add a column to the dataframe for the index of each item.
        """
        self.df = pd.merge(self.df, self.itemmap, on=self.item_key, how='inner')

    def get_click_offset(self):
        """
        Return the starting position of each session.
        self.df[self.session_key] returns a set of session keys.
        self.df[self.session_key].nunique() returns the size of the session key set (int).
        self.df.groupby(self.session_key).size() returns the size of each session.
        self.df.groupby(self.session_key).size().cumsum() returns the cumulative sum.
        """
        offsets = np.zeros(self.df[self.session_key].nunique() + 1, dtype=np.int32)
        offsets[1:] = self.df.groupby(self.session_key).size().cumsum()
        return offsets


class SessionLoader(DataLoader):
    def __init__(self, ds, padd_idx, batch_size, shuffle):
        super().__init__(ds, batch_size, shuffle, collate_fn=self._collate)
        self.padd_idx = padd_idx

    def _collate(self, batch):  # Pad sequences to the maximum length in the batch.
        '''
        batch_x: A tensor containing multiple input sequences. Each input sequence corresponds 
        to a session (or a sample in the batch). All input sequences are padded to the 
        maximum sequence length in the batch using a specific padding index (padd_idx).

        batch_y: A tensor containing multiple target sequences corresponding to the input 
        sequences in batch_x. Target sequences are typically the input sequences shifted 
        left by one time step, used in sequence prediction tasks. Like batch_x, target 
        sequences are also padded to the same length.
        '''
        max_len = max(len(d) for d in batch)
        batch_x = np.array([self.padd(d, max_len) for d in batch])
        batch_y = np.array([self.padd(d[1:], max_len - 1) for d in batch])
        return torch.LongTensor(batch_x), torch.LongTensor(batch_y)

    def padd(self, data, max_len):  # Pad individual sequences to ensure they have the same length.
        return np.pad(data, [0, max_len - len(data)], 'constant', constant_values=self.padd_idx)
