# Supplementary material for: Autoregressive models for session-based recommendations using set expansion
Source: PeerJ Comput Sci. 2025 Feb 21;11:e2734. doi: 10.7717/peerj-cs.2734 (PMC11888936; doi:10.7717/peerj-cs.2734)
Supplement: Supplemental Information 1 [file peerj-cs-11-2734-s001.zip › DSETRec-main/datasets/diginetica/slices/test.csv]

SessionId	userId	ItemId	Time	eventdate
484393		90443	81387.0	2016-03-26
165979		40126	54626.0	2016-04-26
492931		33679	41654.0	2016-05-28
492931		33678	126810.0	2016-05-28
453600		2597	107267.0	2016-03-27
453600		837	173016.0	2016-03-27
13298	10523.0	57589	32458.0	2016-02-20
13298	10523.0	45512	164201.0	2016-02-20
13298	10523.0	45512	397892.0	2016-02-20
13298	10523.0	7150	493003.0	2016-02-20
13298	10523.0	13630	798892.0	2016-02-20
423607		20499	116685.0	2016-06-01
545961		22894	44740.0	2016-05-23
200624	79657.0	25273	17517.0	2016-02-09
200624	79657.0	7848	38820.0	2016-02-09
200624	79657.0	13968	96084.0	2016-02-09
486267		10352	30101.0	2016-05-20
486267		32829	139856.0	2016-05-20
214850	85193.0	32271	29364.0	2016-02-09
214850	85193.0	16867	165732.0	2016-02-09
214850	85193.0	30232	294914.0	2016-02-09
214850	85193.0	15800	344346.0	2016-02-09
214850	85193.0	170538	384179.0	2016-02-09
214850	85193.0	222	412022.0	2016-02-09
214850	85193.0	32271	480854.0	2016-02-09
167883		24563	116670.0	2016-03-23
167883		174426	956374.0	2016-03-23
167883		16464	1001238.0	2016-03-23
167883		31865	1021011.0	2016-03-23
167883		16661	1043768.0	2016-03-23
466787	188929.0	179122	179358.0	2016-02-06
466787	188929.0	295853	1017324.0	2016-02-06
466787	188929.0	368380	1074064.0	2016-02-06
466787	188929.0	228110	1110796.0	2016-02-06
466787	188929.0	489731	1176103.0	2016-02-06
569057	234726.0	9794	70339.0	2016-02-22
569057	234726.0	74796	160219.0	2016-02-22
569057	234726.0	13703	228487.0	2016-02-22
569057	234726.0	101137	278614.0	2016-02-22
161881	64582.0	27434	64970.0	2016-02-04
161881	64582.0	27434	350701.0	2016-02-04
161881	64582.0	33050	465129.0	2016-02-04
403839		178865	91202.0	2016-04-19
209745		7268	9426.0	2016-04-12
209745		36973	331607.0	2016-04-12
209745		7233	342994.0	2016-04-12
351486		93720	47318.0	2016-05-30
351486		20261	75336.0	2016-05-30
351486		95097	580532.0	2016-05-30
28665		81645	12828.0	2016-04-12
28665		116716	185040.0	2016-04-12
28665		2745	253360.0	2016-04-12
28665		14956	266608.0	2016-04-12
28665		71673	287056.0	2016-04-12
28665		51351	483407.0	2016-04-12
28665		62279	513105.0	2016-04-12
28665		258419	547961.0	2016-04-12
28665		211593	682127.0	2016-04-12
28665		70632	940963.0	2016-04-12
28665		13580	1046277.0	2016-04-12
28665		32138	1171007.0	2016-04-12
28665		11855	1182849.0	2016-04-12
506556	206595.0	107258	54537.0	2016-02-04
92939		34527	318591.0	2016-05-26
92939		4620	422770.0	2016-05-26
266981		147767	25141.0	2016-05-26
515277	210474.0	11180	105423.0	2016-03-15
267267		66669	15451.0	2016-05-28
267267		70891	148797.0	2016-05-28
267267		149553	315631.0	2016-05-28
321331	127830.0	5572	117915.0	2016-03-15
321331	127830.0	47239	185662.0	2016-03-15
321331	127830.0	2124	296414.0	2016-03-15
321331	127830.0	5572	350383.0	2016-03-15
321331	127830.0	2124	542440.0	2016-03-15
321331	127830.0	5572	609251.0	2016-03-15
227100		10667	115069.0	2016-05-11
405239		3393	291201.0	2016-04-04
500722		131151	33325.0	2016-04-05
500722		19636	226625.0	2016-04-05
318830		50058	11071.0	2016-05-12
501387		79370	711563.0	2016-04-24
213423		14177	58324.0	2016-05-06
213423		129923	102654.0	2016-05-06
213423		90455	150208.0	2016-05-06
213423		128700	181545.0	2016-05-06
213423		90455	223203.0	2016-05-06
213423		383949	445649.0	2016-05-06
213423		5969	525968.0	2016-05-06
327226		73772	16002.0	2016-05-24
599367	248724.0	13550	51814.0	2016-02-07
408342	163809.0	65203	13056.0	2016-05-29
89363	36851.0	65223	92317.0	2016-03-02
89363	36851.0	1405	175238.0	2016-03-02
89363	36851.0	8091	367836.0	2016-03-02
89363	36851.0	89888	433781.0	2016-03-02
89363	36851.0	102980	522783.0	2016-03-02
127110	51096.0	2827	29172.0	2016-04-16
98992	40536.0	4939	22477.0	2016-02-03
98992	40536.0	58147	186474.0	2016-02-03
5001	2338.0	5501	17604.0	2016-01-08
5001	2338.0	434003	190767.0	2016-01-08
5001	2338.0	46960	246458.0	2016-01-08
5001	2338.0	434003	259062.0	2016-01-08
5001	2338.0	439950	293670.0	2016-01-08
5001	2338.0	352647	366794.0	2016-01-08
5001	2338.0	57108	614852.0	2016-01-08
65014		5817	36986.0	2016-05-14
65014		5817	216119.0	2016-05-14
65014		5817	271451.0	2016-05-14
65014		5817	1068950.0	2016-05-14
52074	22631.0	181024	122103.0	2016-02-03
52074	22631.0	255238	833589.0	2016-02-03
52074	22631.0	41136	885022.0	2016-02-03
52074	22631.0	13512	935144.0	2016-02-03
52074	22631.0	5795	987135.0	2016-02-03
224657	14842.0	2820	15625.0	2016-03-26
224657	14842.0	66369	232957.0	2016-03-26
224657	14842.0	5631	268681.0	2016-03-26
29256		22047	9132.0	2016-04-14
29256		20246	870691.0	2016-04-14
172591	68758.0	6848	12243.0	2016-03-03
172591	68758.0	68915	98825.0	2016-03-03
172591	68758.0	5153	119822.0	2016-03-03
172591	68758.0	6294	237481.0	2016-03-03
172591	68758.0	3971	310333.0	2016-03-03
172591	68758.0	5709	454677.0	2016-03-03
172591	68758.0	7918	516770.0	2016-03-03
172591	68758.0	30461	584989.0	2016-03-03
485330		32757	83254.0	2016-04-24
479096		98577	42934.0	2016-04-12
33979		134850	4930.0	2016-04-30
266894		7132	89195.0	2016-03-24
527423	215896.0	90311	70709.0	2016-03-01
217645		30541	321015.0	2016-05-09
217645		389745	866619.0	2016-05-09
108938		32320	285495.0	2016-05-14
108938		32320	959958.0	2016-05-14
108938		32320	996793.0	2016-05-14
108938		6496	1133274.0	2016-05-14
268290		10425	35268.0	2016-05-22
268290		8504	102568.0	2016-05-22
268290		47339	142457.0	2016-05-22
268290		8504	165957.0	2016-05-22
268290		20535	170701.0	2016-05-22
268290		8504	193930.0	2016-05-22
268290		10425	195891.0	2016-05-22
268290		94388	317218.0	2016-05-22
268290		10425	332210.0	2016-05-22
268290		186231	355390.0	2016-05-22
268290		10425	392463.0	2016-05-22
59585		13557	24596.0	2016-04-12
59585		382697	64605.0	2016-04-12
59585		13581	169717.0	2016-04-12
59585		126566	277819.0	2016-04-12
59585		126566	378535.0	2016-04-12
59585		13581	392861.0	2016-04-12
59585		83678	817726.0	2016-04-12
341837		202	343977.0	2016-05-11
185965		5521	48633.0	2016-05-15
185965		48005	88707.0	2016-05-15
185965		12282	148639.0	2016-05-15
185965		5097	186285.0	2016-05-15
546430		131063	53011.0	2016-04-07
414997		14167	51828.0	2016-03-29
170975		176018	287621.0	2016-05-11
170975		4099	484083.0	2016-05-11
273671		30340	38459.0	2016-05-07
59142		25369	72338.0	2016-05-26
59142		380330	280026.0	2016-05-26
542601	176755.0	87360	37242.0	2016-05-20
542601	176755.0	71978	828694.0	2016-05-20
542601	176755.0	16106	874373.0	2016-05-20
542601	176755.0	62340	925348.0	2016-05-20
542601	176755.0	23139	957356.0	2016-05-20
281068		9752	13848.0	2016-05-15
281068		89725	80192.0	2016-05-15
281068		90884	161725.0	2016-05-15
281068		44737	219510.0	2016-05-15
281068		1839	261918.0	2016-05-15
281068		130138	298271.0	2016-05-15
281068		21996	331811.0	2016-05-15
281068		34972	357181.0	2016-05-15
281068		88878	424097.0	2016-05-15
306507	121753.0	82318	13653.0	2016-03-10
306507	121753.0	2838	155861.0	2016-03-10
306507	121753.0	5292	308005.0	2016-03-10
155283		89943	171726.0	2016-03-20
155283		75339	393229.0	2016-03-20
155283		210752	865990.0	2016-03-20
486772		11796	48760.0	2016-04-06
486772		3450	350108.0	2016-04-06
486772		58137	462844.0	2016-04-06
486772		32954	554182.0	2016-04-06
486772		25270	724623.0	2016-04-06
486772		25270	792127.0	2016-04-06
486772		25270	828172.0	2016-04-06
486772		32954	833448.0	2016-04-06
73284		29235	45429.0	2016-04-25
73284		379855	82832.0	2016-04-25
73284		79939	129763.0	2016-04-25
73284		73734	132352.0	2016-04-25
73284		40700	135359.0	2016-04-25
73284		34178	403179.0	2016-04-25
73284		252946	432734.0	2016-04-25
73284		435756	481617.0	2016-04-25
73284		13634	482382.0	2016-04-25
73284		458996	503869.0	2016-04-25
73284		30290	764045.0	2016-04-25
73284		29061	769407.0	2016-04-25
73284		3182	852253.0	2016-04-25
73284		127422	886593.0	2016-04-25
73284		201435	949626.0	2016-04-25
73284		28770	968736.0	2016-04-25
73284		110542	1007631.0	2016-04-25
73284		191908	1013412.0	2016-04-25
73284		378712	1015630.0	2016-04-25
73284		167544	1173940.0	2016-04-25
303334		40834	4418.0	2016-05-03
303334		40834	456572.0	2016-05-03
303334		73224	482250.0	2016-05-03
303334		128969	496320.0	2016-05-03
486382		48670	360553.0	2016-04-04
486382		57567	946954.0	2016-04-04
159929		13960	18175.0	2016-05-24
159929		9437	83800.0	2016-05-24
159929		64648	130327.0	2016-05-24
159929		136509	289160.0	2016-05-24
159929		6468	303040.0	2016-05-24
159929		11855	436735.0	2016-05-24
154617		10113	93929.0	2016-04-19
154617		722	145065.0	2016-04-19
154617		507	265850.0	2016-04-19
154617		24430	383517.0	2016-04-19
154617		722	474602.0	2016-04-19
154617		80248	655896.0	2016-04-19
580617		6080	38507.0	2016-04-19
225562	89353.0	15522	43494.0	2016-03-12
68451		47914	30161.0	2016-05-18
68451		144917	109124.0	2016-05-18
68451		14984	191489.0	2016-05-18
68451		59370	247711.0	2016-05-18
570497	235383.0	140870	30574.0	2016-02-09
570497	235383.0	26727	49999.0	2016-02-09
443550		378504	45424.0	2016-05-24
268288		394802	55462.0	2016-05-26
268288		83917	73486.0	2016-05-26
268288		77931	187270.0	2016-05-26
268288		6438	204665.0	2016-05-26
268288		7468	213278.0	2016-05-26
268288		12222	216291.0	2016-05-26
170762	68058.0	206574	160860.0	2016-02-06
170762	68058.0	137093	264850.0	2016-02-06
170762	68058.0	134095	317516.0	2016-02-06
170762	68058.0	31730	359030.0	2016-02-06
170762	68058.0	108857	400882.0	2016-02-06
170762	68058.0	126801	472337.0	2016-02-06
170762	68058.0	60256	571636.0	2016-02-06
170762	68058.0	37777	638961.0	2016-02-06
170762	68058.0	31730	788776.0	2016-02-06
170762	68058.0	20839	815218.0	2016-02-06
170762	68058.0	48612	876169.0	2016-02-06
170762	68058.0	49310	954242.0	2016-02-06
170762	68058.0	48613	992339.0	2016-02-06
170762	68058.0	793	1046580.0	2016-02-06
300817	119477.0	4108	7184.0	2016-03-14
300817	119477.0	3345	750828.0	2016-03-14
300817	119477.0	11907	824546.0	2016-03-14
300817	119477.0	135411	894920.0	2016-03-14
317399		136078	12763.0	2016-04-15
188489		50789	59994.0	2016-03-31
188489		10118	233580.0	2016-03-31
188489		167	510731.0	2016-03-31
188489		34942	542221.0	2016-03-31
188489		91	690757.0	2016-03-31
188489		10118	802683.0	2016-03-31
188489		30312	826790.0	2016-03-31
188489		62323	942907.0	2016-03-31
188489		37805	976749.0	2016-03-31
188489		34942	991937.0	2016-03-31
188489		30312	1025459.0	2016-03-31
188489		34942	1032878.0	2016-03-31
188489		62880	1075722.0	2016-03-31
188489		132732	1118924.0	2016-03-31
188489		49340	1180834.0	2016-03-31
214022		79812	14728.0	2016-03-30
214022		69077	56029.0	2016-03-30
214022		14551	94099.0	2016-03-30
214022		13512	176499.0	2016-03-30
100292		376414	145955.0	2016-05-11
100292		85532	378263.0	2016-05-11
100292		388382	717445.0	2016-05-11
313834	124719.0	7354	243037.0	2016-03-14
599103		47593	510497.0	2016-05-15
232276		10654	10523.0	2016-05-17
232276		18381	53622.0	2016-05-17
232276		11776	55350.0	2016-05-17
232276		80695	99774.0	2016-05-17
513925	209876.0	30340	55949.0	2016-02-10
513925	209876.0	75255	70286.0	2016-02-10
513925	209876.0	11542	193171.0	2016-02-10
513925	209876.0	387	219658.0	2016-02-10
513925	209876.0	36097	318450.0	2016-02-10
513925	209876.0	31936	446444.0	2016-02-10
513925	209876.0	36354	760645.0	2016-02-10
513925	209876.0	8477	778674.0	2016-02-10
513925	209876.0	81684	824601.0	2016-02-10
13159	10396.0	53294	12055.0	2016-02-20
13159	10396.0	27268	69035.0	2016-02-20
13159	10396.0	10133	358221.0	2016-02-20
13159	10396.0	281939	443124.0	2016-02-20
13159	10396.0	3043	628723.0	2016-02-20
13159	10396.0	10604	717674.0	2016-02-20
13159	10396.0	2920	729174.0	2016-02-20
13159	10396.0	281939	754320.0	2016-02-20
13159	10396.0	2921	768263.0	2016-02-20
31454		12946	12893.0	2016-04-20
79295		5416	208097.0	2016-04-24
79295		58637	1040530.0	2016-04-24
461734	186741.0	47932	1005227.0	2016-02-09
193588		34801	18394.0	2016-03-21
193588		35501	79135.0	2016-03-21
193588		10236	211120.0	2016-03-21
283996		7500	61762.0	2016-05-11
283996		7500	127964.0	2016-05-11
283996		2708	201518.0	2016-05-11
283996		29685	230564.0	2016-05-11
283996		47748	280004.0	2016-05-11
283996		40633	337552.0	2016-05-11
283996		71465	347543.0	2016-05-11
283996		58767	365302.0	2016-05-11
283996		80229	387186.0	2016-05-11
283996		55940	410919.0	2016-05-11
283996		25323	417129.0	2016-05-11
79177		79130	15595.0	2016-05-13
79177		79141	40999.0	2016-05-13
250279		90276	23683.0	2016-04-29
250279		2022	323473.0	2016-04-29
250279		3249	556378.0	2016-04-29
250279		36371	1163037.0	2016-04-29
270352		14441	17073.0	2016-04-10
548263		13398	50075.0	2016-04-26
296443		36562	46530.0	2016-04-12
296443		135611	150328.0	2016-04-12
296443		33050	236413.0	2016-04-12
296443		174478	276219.0	2016-04-12
296443		80428	468701.0	2016-04-12
296443		9007	628318.0	2016-04-12
296443		33050	672086.0	2016-04-12
296443		9653	756450.0	2016-04-12
296443		31291	807954.0	2016-04-12
296443		7726	856404.0	2016-04-12
347381		1154	70606.0	2016-05-22
347381		82286	105855.0	2016-05-22
358122		48287	9986.0	2016-05-15
358122		48287	395977.0	2016-05-15
358122		48287	462924.0	2016-05-15
358122		48287	635712.0	2016-05-15
358122		48287	860357.0	2016-05-15
358122		48287	1062733.0	2016-05-15
60556	25878.0	10453	82355.0	2016-02-16
411605	165184.0	91374	207452.0	2016-03-06
208988		235649	42547.0	2016-05-10
208988		311122	319359.0	2016-05-10
208988		850	454350.0	2016-05-10
208988		128846	642526.0	2016-05-10
461885		4216	24794.0	2016-04-17
461885		163525	620296.0	2016-04-17
461885		223703	635256.0	2016-04-17
461885		163525	650607.0	2016-04-17
461885		168905	667486.0	2016-04-17
461885		163525	690158.0	2016-04-17
58356		34154	64562.0	2016-04-19
58356		36195	162918.0	2016-04-19
58356		34154	232834.0	2016-04-19
58356		32606	415611.0	2016-04-19
58356		103594	641851.0	2016-04-19
58356		1907	674127.0	2016-04-19
58356		103594	859023.0	2016-04-19
58356		7637	893159.0	2016-04-19
58356		103594	981025.0	2016-04-19
58356		6973	1015051.0	2016-04-19
58356		29298	1140818.0	2016-04-19
129760		78479	154464.0	2016-03-26
129760		5513	218179.0	2016-03-26
87862		5583	115799.0	2016-04-11
42706		375038	272976.0	2016-05-13
206632		10298	449643.0	2016-05-09
206632		27908	581925.0	2016-05-09
206632		8342	604602.0	2016-05-09
206632		10298	635491.0	2016-05-09
175059		12862	188808.0	2016-05-30
175059		176020	290024.0	2016-05-30
568055		59851	41104.0	2016-04-30
423620	170223.0	30833	13222.0	2016-02-11
423620	170223.0	7859	609360.0	2016-02-11
80400	33402.0	126316	63941.0	2016-03-02
80400	33402.0	36612	268807.0	2016-03-02
80400	33402.0	49261	327276.0	2016-03-02
80400	33402.0	30674	437745.0	2016-03-02
80400	33402.0	11387	766721.0	2016-03-02
80400	33402.0	43326	896235.0	2016-03-02
80400	33402.0	1972	1155486.0	2016-03-02
80400	33402.0	126316	1190294.0	2016-03-02
148501	59314.0	49920	38708.0	2016-02-03
148501	59314.0	8940	87242.0	2016-02-03
335532		10177	57678.0	2016-05-03
299701	119038.0	31631	23061.0	2016-03-16
299701	119038.0	68952	364375.0	2016-03-16
299701	119038.0	21867	626947.0	2016-03-16
459676	185865.0	88647	10718.0	2016-02-28
459676	185865.0	180106	505029.0	2016-02-28
459676	185865.0	47629	980562.0	2016-02-28
459676	185865.0	31780	1006709.0	2016-02-28
459676	185865.0	47629	1021403.0	2016-02-28
459676	185865.0	1670	1029190.0	2016-02-28
459676	185865.0	47629	1069699.0	2016-02-28
459676	185865.0	47629	1074279.0	2016-02-28
459676	185865.0	47629	1077837.0	2016-02-28
510634		14445	78979.0	2016-05-30
163001	65010.0	36877	40109.0	2016-02-10
237865		20468	39737.0	2016-05-04
512473		13887	105961.0	2016-04-05
512473		13158	171286.0	2016-04-05
473540		8311	84283.0	2016-04-13
243876	96562.0	58925	134810.0	2016-02-12
243876	96562.0	80495	284152.0	2016-02-12
168299		249560	111510.0	2016-03-26
168299		249560	142751.0	2016-03-26
168299		245583	452887.0	2016-03-26
168299		67198	523422.0	2016-03-26
85910		164563	65077.0	2016-05-18
85910		58513	462407.0	2016-05-18
85910		90702	839980.0	2016-05-18
85910		187731	1029252.0	2016-05-18
49013	21451.0	3769	34624.0	2016-03-09
307873		33555	18701.0	2016-05-10
307873		7563	279335.0	2016-05-10
307873		10251	358978.0	2016-05-10
307873		36872	410153.0	2016-05-10
307873		86259	445294.0	2016-05-10
104569		6486	86050.0	2016-04-25
8523	5834.0	6501	11302.0	2016-02-02
8523	5834.0	14280	50019.0	2016-02-02
8523	5834.0	14280	191304.0	2016-02-02
393839	157720.0	111184	35254.0	2016-03-12
393839	157720.0	202376	86936.0	2016-03-12
393839	157720.0	129787	192283.0	2016-03-12
393839	157720.0	72706	254792.0	2016-03-12
393839	157720.0	340845	299408.0	2016-03-12
393839	157720.0	32707	375273.0	2016-03-12
393839	157720.0	32707	401796.0	2016-03-12
393839	157720.0	340084	470164.0	2016-03-12
393839	157720.0	14808	576255.0	2016-03-12
393839	157720.0	14808	603946.0	2016-03-12
393839	157720.0	14808	648442.0	2016-03-12
393839	157720.0	239761	716551.0	2016-03-12
393839	157720.0	512894	737263.0	2016-03-12
393839	157720.0	512894	777239.0	2016-03-12
393839	157720.0	14808	814555.0	2016-03-12
371753		252	88896.0	2016-04-05
371753		131495	145068.0	2016-04-05
371753		134035	182605.0	2016-04-05
371753		70129	239638.0	2016-04-05
371753		32402	363109.0	2016-04-05
371753		70129	407825.0	2016-04-05
25891		240539	19702.0	2016-04-05
25891		10508	51113.0	2016-04-05
25891		67032	76788.0	2016-04-05
25891		10508	95177.0	2016-04-05
25891		129473	111737.0	2016-04-05
25891		10508	159426.0	2016-04-05
25891		3850	200837.0	2016-04-05
25891		36262	228004.0	2016-04-05
37729		39102	24987.0	2016-05-23
37729		37057	135713.0	2016-05-23
37729		374	366330.0	2016-05-23
37729		36226	431265.0	2016-05-23
37729		381815	601625.0	2016-05-23
37729		68531	709819.0	2016-05-23
37729		13280	753099.0	2016-05-23
37729		9700	853370.0	2016-05-23
37729		378133	909602.0	2016-05-23
115800		68966	33302.0	2016-04-27
535147	219345.0	12862	18063.0	2016-02-28
535147	219345.0	81968	50369.0	2016-02-28
563155		46805	62158.0	2016-04-17
457108	184770.0	79130	181775.0	2016-03-04
254286		29688	53919.0	2016-05-25
254286		4665	254614.0	2016-05-25
417568		9582	40362.0	2016-04-04
63500		8328	93413.0	2016-04-16
63500		8328	144788.0	2016-04-16
63500		8328	193696.0	2016-04-16
63500		8328	200573.0	2016-04-16
63500		8328	206687.0	2016-04-16
63500		8328	355682.0	2016-04-16
63500		13695	418564.0	2016-04-16
63500		1378	497280.0	2016-04-16
431484	45209.0	21184	8400.0	2016-02-08
141155		32511	73275.0	2016-04-17
187775	74621.0	10308	32162.0	2016-05-13
187775	74621.0	34094	210663.0	2016-05-13
187775	74621.0	377001	726798.0	2016-05-13
351677	140137.0	22702	9075.0	2016-02-04
351677	140137.0	22702	76186.0	2016-02-04
180557		2124	92240.0	2016-04-11
180557		2391	242292.0	2016-04-11
180557		30327	307037.0	2016-04-11
180557		82607	379731.0	2016-04-11
180557		1407	429084.0	2016-04-11
180557		89836	544122.0	2016-04-11
22033		178541	75664.0	2016-03-22
22033		178792	325866.0	2016-03-22
22033		178792	409890.0	2016-03-22
22033		16475	439269.0	2016-03-22
22033		80642	631015.0	2016-03-22
411492		77289	55752.0	2016-05-31
37505		11000	25896.0	2016-05-22
103673		113659	31602.0	2016-05-01
103673		90147	73815.0	2016-05-01
103673		6181	95815.0	2016-05-01
103673		79383	295576.0	2016-05-01
277068	109838.0	36352	88277.0	2016-03-12
86297	35664.0	17093	48563.0	2016-03-12
86297	35664.0	43083	144281.0	2016-03-12
86297	35664.0	350741	252644.0	2016-03-12
86297	35664.0	25419	321144.0	2016-03-12
86297	35664.0	106413	324670.0	2016-03-12
86297	35664.0	23665	327929.0	2016-03-12
86297	35664.0	44990	331378.0	2016-03-12
86297	35664.0	88969	333164.0	2016-03-12
86297	35664.0	78317	334932.0	2016-03-12
86297	35664.0	23466	338752.0	2016-03-12
86297	35664.0	172767	342912.0	2016-03-12
86297	35664.0	88094	374149.0	2016-03-12
319298	126984.0	1465	21552.0	2016-03-13
269286	106700.0	5301	85191.0	2016-03-12
269286	106700.0	30071	105249.0	2016-03-12
133431		57835	26705.0	2016-05-07
56567	24386.0	13012	71024.0	2016-02-24
56567	24386.0	14426	88040.0	2016-02-24
56567	24386.0	46804	226931.0	2016-02-24
56567	24386.0	13103	315905.0	2016-02-24
56567	24386.0	160652	375327.0	2016-02-24
56567	24386.0	47075	442522.0	2016-02-24
57661		18302	17462.0	2016-05-25
57661		18302	38010.0	2016-05-25
57661		7557	112829.0	2016-05-25
57661		60213	270903.0	2016-05-25
282640	112075.0	21901	75550.0	2016-02-04
220609	87408.0	30751	36434.0	2016-02-22
220609	87408.0	869	315643.0	2016-02-22
179406	10017.0	6693	92682.0	2016-03-25
179406	10017.0	6693	276738.0	2016-03-25
452564	182801.0	4888	27628.0	2016-02-29
452564	182801.0	88082	42599.0	2016-02-29
452564	182801.0	7484	62225.0	2016-02-29
452564	182801.0	9063	74654.0	2016-02-29
452564	182801.0	134334	104000.0	2016-02-29
452564	182801.0	66629	112545.0	2016-02-29
452564	182801.0	14982	140342.0	2016-02-29
452564	182801.0	74010	148831.0	2016-02-29
452564	182801.0	16301	180887.0	2016-02-29
452564	182801.0	4888	232641.0	2016-02-29
477082		133705	22028.0	2016-05-27
477082		133705	108616.0	2016-05-27
504558		11019	34892.0	2016-03-18
291559		30340	4827.0	2016-04-26
477134		394914	92681.0	2016-05-21
477134		379152	120274.0	2016-05-21
477134		378933	146615.0	2016-05-21
300926		134066	61564.0	2016-03-23
300926		139289	169172.0	2016-03-23
300926		74054	203940.0	2016-03-23
450466		14210	313884.0	2016-04-19
208798		72562	72534.0	2016-03-22
313901		8084	16812.0	2016-05-12
313901		27437	94825.0	2016-05-12
197551	78470.0	297964	105455.0	2016-03-10
47083		84335	113086.0	2016-03-25
47083		682	577980.0	2016-03-25
47083		40985	705938.0	2016-03-25
47083		13695	904894.0	2016-03-25
47083		86161	930867.0	2016-03-25
47083		31867	1022990.0	2016-03-25
47083		86161	1149214.0	2016-03-25
106476		99825	73291.0	2016-04-04
106476		146415	299918.0	2016-04-04
106476		40724	447758.0	2016-04-04
19758	16831.0	136151	14361.0	2016-03-13
19758	16831.0	89718	60861.0	2016-03-13
217431	86197.0	51379	31578.0	2016-02-03
217431	86197.0	51379	616223.0	2016-02-03
432127		6439	961185.0	2016-04-14
432127		70485	977912.0	2016-04-14
432127		6439	1006216.0	2016-04-14
432127		115481	1026057.0	2016-04-14
50823	22160.0	8405	69399.0	2016-03-07
50823	22160.0	59634	233418.0	2016-03-07
50823	22160.0	8388	387698.0	2016-03-07
50823	22160.0	7988	581123.0	2016-03-07
50823	22160.0	87420	888429.0	2016-03-07
220588		378036	92570.0	2016-05-18
455345		10114	189814.0	2016-04-20
455345		70457	316434.0	2016-04-20
195765	22519.0	13483	9479.0	2016-05-18
195765	22519.0	13483	116516.0	2016-05-18
84767		131518	202420.0	2016-04-01
84767		70235	451164.0	2016-04-01
84767		17653	630478.0	2016-04-01
84767		29209	899908.0	2016-04-01
84767		33298	1084257.0	2016-04-01
84767		17653	1159559.0	2016-04-01
320262		444	64000.0	2016-05-16
320262		33150	116800.0	2016-05-16
320262		128934	209383.0	2016-05-16
320262		14589	410039.0	2016-05-16
320262		34669	714291.0	2016-05-16
320262		103401	967935.0	2016-05-16
320262		82984	1070387.0	2016-05-16
320262		61462	1132151.0	2016-05-16
17148	14288.0	88585	25952.0	2016-03-05
17148	14288.0	37524	93459.0	2016-03-05
17148	14288.0	88585	223787.0	2016-03-05
17148	14288.0	130741	393051.0	2016-03-05
17148	14288.0	130741	448551.0	2016-03-05
17148	14288.0	11749	507999.0	2016-03-05
17148	14288.0	11749	968076.0	2016-03-05
17148	14288.0	11749	980169.0	2016-03-05
293037		376400	37458.0	2016-05-07
293037		164627	202868.0	2016-05-07
293037		168096	271857.0	2016-05-07
293037		168096	400608.0	2016-05-07
397848		36784	17246.0	2016-04-17
397848		36784	41375.0	2016-04-17
397848		25650	82676.0	2016-04-17
397848		90428	103834.0	2016-04-17
397848		131466	139818.0	2016-04-17
491934	200004.0	33890	164264.0	2016-02-26
171849		9100	22649.0	2016-03-18
171849		3844	44651.0	2016-03-18
171849		36134	62176.0	2016-03-18
171849		69370	72624.0	2016-03-18
171849		7221	79266.0	2016-03-18
171849		7363	98767.0	2016-03-18
391055		129712	48265.0	2016-05-05
168060		31278	26595.0	2016-05-29
168060		8343	624924.0	2016-05-29
77516	32290.0	2415	21820.0	2016-03-08
77516	32290.0	101262	109025.0	2016-03-08
513037	239312.0	172097	10810.0	2016-02-16
106746		2253	17697.0	2016-04-09
106746		6056	163870.0	2016-04-09
528094		376528	133052.0	2016-04-16
323062		6915	55724.0	2016-04-06
323062		14167	247493.0	2016-04-06
323062		67389	347590.0	2016-04-06
74762		11475	177402.0	2016-05-30
74762		10332	352739.0	2016-05-30
74762		14828	488500.0	2016-05-30
134807		41094	289740.0	2016-05-14
134807		126376	437203.0	2016-05-14
134807		36270	497208.0	2016-05-14
134807		138893	631639.0	2016-05-14
63885		135918	27581.0	2016-03-23
63885		36884	45629.0	2016-03-23
63885		46871	47613.0	2016-03-23
63885		7017	51737.0	2016-03-23
63885		7010	80903.0	2016-03-23
63885		90103	108827.0	2016-03-23
63885		67614	110612.0	2016-03-23
63885		19314	193625.0	2016-03-23
63885		6280	198478.0	2016-03-23
63885		19324	213616.0	2016-03-23
63885		35235	217584.0	2016-03-23
63885		175483	240860.0	2016-03-23
63885		57715	241117.0	2016-03-23
63885		158648	254576.0	2016-03-23
63885		136026	255855.0	2016-03-23
63885		6245	260415.0	2016-03-23
63885		19323	441632.0	2016-03-23
63885		24812	446155.0	2016-03-23
63885		19637	463637.0	2016-03-23
63885		19319	554767.0	2016-03-23
63885		175636	563535.0	2016-03-23
63885		25128	569649.0	2016-03-23
63885		173258	580720.0	2016-03-23
63885		13102	706443.0	2016-03-23
63885		12602	707596.0	2016-03-23
63885		14575	733801.0	2016-03-23
63885		12601	779471.0	2016-03-23
63885		5738	784424.0	2016-03-23
63885		88855	788534.0	2016-03-23
63885		4868	790915.0	2016-03-23
63885		2860	877991.0	2016-03-23
63885		31669	884431.0	2016-03-23
63885		12843	887552.0	2016-03-23
63885		11970	904646.0	2016-03-23
63885		19194	924539.0	2016-03-23
63885		22798	931479.0	2016-03-23
63885		2378	954597.0	2016-03-23
63885		10971	965326.0	2016-03-23
63885		11419	1043687.0	2016-03-23
63885		36568	1066906.0	2016-03-23
63885		19705	1097860.0	2016-03-23
63885		19555	1103501.0	2016-03-23
63885		19554	1142647.0	2016-03-23
63885		25244	1159530.0	2016-03-23
63885		175546	1183948.0	2016-03-23
63885		32400	1188525.0	2016-03-23
63885		165400	1198783.0	2016-03-23
196009		52439	15406.0	2016-03-26
196009		32536	207385.0	2016-03-26
196009		467174	582704.0	2016-03-26
196009		508020	607240.0	2016-03-26
269336	27249.0	12569	5393.0	2016-04-14
269336	27249.0	16887	225700.0	2016-04-14
39460		32082	18157.0	2016-05-28
374436	149556.0	8647	58555.0	2016-03-13
2209	979.0	102091	22192.0	2016-02-25
2209	979.0	32823	106443.0	2016-02-25
125264		81725	8532.0	2016-04-13
502595		36031	57300.0	2016-05-05
16170	13331.0	28142	7716.0	2016-03-01
21384		8047	9481.0	2016-03-21
21384		8047	40264.0	2016-03-21
21384		6440	88896.0	2016-03-21
21384		6440	131892.0	2016-03-21
21384		30580	133226.0	2016-03-21
21384		30580	149670.0	2016-03-21
21384		58578	179754.0	2016-03-21
21384		7012	222748.0	2016-03-21
21384		30581	256339.0	2016-03-21
21384		25580	299999.0	2016-03-21
21384		128731	308562.0	2016-03-21
21384		58275	321160.0	2016-03-21
21384		58275	335667.0	2016-03-21
21384		47585	429647.0	2016-03-21
21384		47585	436987.0	2016-03-21
21384		47585	447795.0	2016-03-21
21384		47585	460578.0	2016-03-21
21384		47822	479733.0	2016-03-21
21306		35311	28045.0	2016-03-21
21306		79130	99242.0	2016-03-21
21306		32420	456874.0	2016-03-21
130138		50990	64454.0	2016-03-27
130138		8082	115944.0	2016-03-27
130138		75457	153519.0	2016-03-27
130138		8082	165984.0	2016-03-27
130138		19405	175857.0	2016-03-27
130138		19405	262571.0	2016-03-27
71475		33152	26119.0	2016-05-14
71475		53715	178853.0	2016-05-14
71475		10593	262940.0	2016-05-14
71475		70562	374703.0	2016-05-14
71475		115817	535089.0	2016-05-14
71475		170514	630760.0	2016-05-14
71475		147519	691450.0	2016-05-14
71475		62502	827211.0	2016-05-14
71475		388264	876210.0	2016-05-14
246106	97436.0	10352	108314.0	2016-02-10
246106	97436.0	85727	115259.0	2016-02-10
246106	97436.0	9154	362438.0	2016-02-10
431436	173607.0	5988	161749.0	2016-02-29
391750	156842.0	40503	123208.0	2016-02-02
387206		7358	41322.0	2016-03-21
387206		6281	122168.0	2016-03-21
387206		125595	138337.0	2016-03-21
150577		2137	8123.0	2016-05-30
150577		7797	70097.0	2016-05-30
150577		187741	156732.0	2016-05-30
150577		133953	197356.0	2016-05-30
150577		234142	239276.0	2016-05-30
150577		162406	293489.0	2016-05-30
150577		11922	310624.0	2016-05-30
150577		7761	354436.0	2016-05-30
150577		58302	570667.0	2016-05-30
150577		3080	762263.0	2016-05-30
150577		267210	834646.0	2016-05-30
150577		267210	856409.0	2016-05-30
150577		125438	879172.0	2016-05-30
150577		227187	1001711.0	2016-05-30
150577		62478	1018127.0	2016-05-30
150577		170502	1049688.0	2016-05-30
303123		33207	39696.0	2016-05-20
303123		33207	114016.0	2016-05-20
303123		31420	231731.0	2016-05-20
303123		8985	365270.0	2016-05-20
376234		76030	103863.0	2016-04-02
376234		76030	116947.0	2016-04-02
193203		7227	35996.0	2016-04-05
193203		29433	134717.0	2016-04-05
193203		13058	173742.0	2016-04-05
206051		32327	96578.0	2016-04-26
532537	218158.0	6496	22780.0	2016-02-05
532537	218158.0	5454	91621.0	2016-02-05
532537	218158.0	6221	139774.0	2016-02-05
532537	218158.0	6649	193606.0	2016-02-05
532537	218158.0	69020	271326.0	2016-02-05
532537	218158.0	35988	370890.0	2016-02-05
532537	218158.0	35472	926302.0	2016-02-05
532537	218158.0	12955	939637.0	2016-02-05
532537	218158.0	13064	945176.0	2016-02-05
23953		17832	16686.0	2016-03-30
23953		27453	779496.0	2016-03-30
23953		146110	869517.0	2016-03-30
23953		132909	993922.0	2016-03-30
23953		13189	1155487.0	2016-03-30
18524	15629.0	9799	42966.0	2016-03-09
18524	15629.0	32109	119075.0	2016-03-09
18524	15629.0	32109	128498.0	2016-03-09
18524	15629.0	11342	136531.0	2016-03-09
239122	94628.0	90132	459765.0	2016-02-10
529147		74771	33999.0	2016-04-14
527017	215722.0	32246	177463.0	2016-02-29
527017	215722.0	96799	272433.0	2016-02-29
527017	215722.0	31029	273662.0	2016-02-29
527017	215722.0	31029	273938.0	2016-02-29
443416	178828.0	71168	57170.0	2016-02-13
111735	45258.0	54421	9780.0	2016-02-05
111735	45258.0	11338	17947.0	2016-02-05
111735	45258.0	36518	164254.0	2016-02-05
111735	45258.0	36518	367157.0	2016-02-05
63084		7431	25975.0	2016-05-02
63084		66784	81555.0	2016-05-02
63084		169674	121223.0	2016-05-02
63084		58224	197296.0	2016-05-02
7703	5026.0	21845	223859.0	2016-01-29
85926	35521.0	2159	7503.0	2016-02-09
578344		14207	59652.0	2016-05-05
10398	7671.0	23220	8444.0	2016-02-11
250094		89976	60473.0	2016-04-29
250094		24181	238236.0	2016-04-29
250094		212666	284086.0	2016-04-29
250094		8081	371470.0	2016-04-29
250094		32879	444337.0	2016-04-29
250094		32879	520726.0	2016-04-29
448682		175168	114794.0	2016-05-06
501314		91692	59879.0	2016-04-09
501314		412616	133524.0	2016-04-09
452957		61373	204980.0	2016-03-23
452957		76420	269294.0	2016-03-23
452957		61372	345402.0	2016-03-23
452957		135512	402890.0	2016-03-23
452957		10077	444930.0	2016-03-23
452957		4339	494633.0	2016-03-23
452957		2293	574175.0	2016-03-23
24697		9110	104723.0	2016-04-01
24697		3541	666601.0	2016-04-01
24697		58736	845994.0	2016-04-01
24697		36572	924517.0	2016-04-01
24697		69920	953019.0	2016-04-01
24697		3541	996230.0	2016-04-01
24697		88667	1050170.0	2016-04-01
24697		73809	1091293.0	2016-04-01
24697		7099	1121425.0	2016-04-01
24697		11652	1157476.0	2016-04-01
520798		378624	90428.0	2016-05-29
520798		129045	155653.0	2016-05-29
520798		7360	404004.0	2016-05-29
593586	246091.0	381813	153306.0	2016-05-02
593586	246091.0	154443	218849.0	2016-05-02
593586	246091.0	375868	225371.0	2016-05-02
33482		36226	32260.0	2016-04-28
31234		72562	10659.0	2016-04-19
480954	195081.0	79232	125496.0	2016-03-01
528258		21575	25719.0	2016-05-03
528258		21575	358303.0	2016-05-03
87892		25520	53336.0	2016-05-11
87892		30818	159561.0	2016-05-11
87892		211347	207673.0	2016-05-11
87892		2905	224639.0	2016-05-11
549151	225655.0	105566	7083.0	2016-02-07
549151	225655.0	5742	28606.0	2016-02-07
549151	225655.0	464622	53049.0	2016-02-07
549151	225655.0	149574	193666.0	2016-02-07
219129		131616	3496.0	2016-05-12
219129		78544	158990.0	2016-05-12
219129		47487	199861.0	2016-05-12
513426		403116	55183.0	2016-05-26
513426		432766	414059.0	2016-05-26
215296		35980	33389.0	2016-03-25
215296		36031	78797.0	2016-03-25
215296		14444	178366.0	2016-03-25
426941	52513.0	597	50003.0	2016-04-18
426941	52513.0	58171	65064.0	2016-04-18
426941	52513.0	13797	83015.0	2016-04-18
426941	52513.0	25630	102089.0	2016-04-18
426941	52513.0	169690	250315.0	2016-04-18
426941	52513.0	377507	268784.0	2016-04-18
426941	52513.0	25336	340768.0	2016-04-18
547899	225071.0	2237	37258.0	2016-03-11
12250	9495.0	54344	19513.0	2016-02-17
12250	9495.0	65239	375555.0	2016-02-17
12250	9495.0	19701	622259.0	2016-02-17
12250	9495.0	90306	679397.0	2016-02-17
505867		406491	10935.0	2016-04-20
505867		13789	38688.0	2016-04-20
554615		47538	190203.0	2016-03-26
539036		33070	32294.0	2016-05-10
539036		68529	95534.0	2016-05-10
539036		35713	211282.0	2016-05-10
539036		24820	250083.0	2016-05-10
580759		377425	132992.0	2016-05-13
34731		36334	9805.0	2016-05-03
34731		49585	30722.0	2016-05-03
34731		965	60920.0	2016-05-03
34731		965	81522.0	2016-05-03
57766		68778	50549.0	2016-03-25
57766		57953	170309.0	2016-03-25
233704		383515	47106.0	2016-05-23
233704		204791	619798.0	2016-05-23
368959		18046	89076.0	2016-05-27
368959		65752	101878.0	2016-05-27
238094		5567	27785.0	2016-05-05
238094		126030	123926.0	2016-05-05
238094		46822	253849.0	2016-05-05
238094		46822	344740.0	2016-05-05
238094		58642	532011.0	2016-05-05
525149	214883.0	1597	89917.0	2016-03-13
525149	214883.0	79190	146803.0	2016-03-13
525149	214883.0	33636	184824.0	2016-03-13
525149	214883.0	56413	242818.0	2016-03-13
525149	214883.0	132395	346645.0	2016-03-13
525149	214883.0	130872	414336.0	2016-03-13
525149	214883.0	19818	468438.0	2016-03-13
368150		46051	14759.0	2016-05-22
368150		151922	34829.0	2016-05-22
368150		13190	52748.0	2016-05-22
368150		13190	489748.0	2016-05-22
50393	22002.0	75143	47918.0	2016-02-13
50393	22002.0	18458	144605.0	2016-02-13
50393	22002.0	68451	187677.0	2016-02-13
50393	22002.0	36762	219809.0	2016-02-13
50393	22002.0	36762	482041.0	2016-02-13
50393	22002.0	32947	530335.0	2016-02-13
50393	22002.0	32126	695020.0	2016-02-13
50393	22002.0	6272	807744.0	2016-02-13
50393	22002.0	32126	859645.0	2016-02-13
50393	22002.0	9313	900107.0	2016-02-13
50393	22002.0	32126	916104.0	2016-02-13
517200		47296	28976.0	2016-03-21
100249		63699	82689.0	2016-04-12
100249		11092	130970.0	2016-04-12
64065		25909	62428.0	2016-04-08
64065		16002	330890.0	2016-04-08
64065		142346	517979.0	2016-04-08
64065		140952	575933.0	2016-04-08
64065		165691	628790.0	2016-04-08
64065		156208	695954.0	2016-04-08
64065		140952	761540.0	2016-04-08
64065		170613	833502.0	2016-04-08
72025	30234.0	32314	32039.0	2016-02-24
72025	30234.0	32314	168685.0	2016-02-24
72025	30234.0	45348	272589.0	2016-02-24
72025	30234.0	30165	371587.0	2016-02-24
72025	30234.0	49571	522964.0	2016-02-24
72025	30234.0	37968	616026.0	2016-02-24
72025	30234.0	37968	825159.0	2016-02-24
72025	30234.0	37968	828878.0	2016-02-24
112153	45406.0	7861	144762.0	2016-02-06
105801		374940	7098.0	2016-05-29
105801		399449	19715.0	2016-05-29
105801		456206	42362.0	2016-05-29
105801		374940	87572.0	2016-05-29
105801		173410	143234.0	2016-05-29
105801		180078	155733.0	2016-05-29
105801		126325	217590.0	2016-05-29
228451		38701	164907.0	2016-05-07
228451		3535	251596.0	2016-05-07
228451		102529	324849.0	2016-05-07
228451		390099	403601.0	2016-05-07
24232		33355	8402.0	2016-03-31
24232		12154	45020.0	2016-03-31
319530	127087.0	5827	31238.0	2016-02-24
522566		375888	9075.0	2016-05-25
522566		375888	41863.0	2016-05-25
14371	11567.0	7763	7710.0	2016-02-24
14371	11567.0	7763	156757.0	2016-02-24
338340		80461	178327.0	2016-04-27
338340		31574	354633.0	2016-04-27
436779		2453	40860.0	2016-04-25
436779		9971	50730.0	2016-04-25
436779		45	346614.0	2016-04-25
436779		5275	364151.0	2016-04-25
436779		9437	435879.0	2016-04-25
436779		82965	469371.0	2016-04-25
436779		2453	515151.0	2016-04-25
227290	90041.0	84108	24980.0	2016-02-28
227290	90041.0	34698	77358.0	2016-02-28
227290	90041.0	33005	143790.0	2016-02-28
227290	90041.0	7311	191798.0	2016-02-28
330155	131363.0	13234	19258.0	2016-02-26
297595		60663	15292.0	2016-03-18
297595		10130	97550.0	2016-03-18
297595		9446	181827.0	2016-03-18
122868	49484.0	33602	1035561.0	2016-03-01
122868	49484.0	31582	1079724.0	2016-03-01
217217	86116.0	72327	45957.0	2016-02-07
217217	86116.0	2866	160608.0	2016-02-07
374004		9038	88941.0	2016-05-11
374004		47665	198724.0	2016-05-11
374004		21600	548810.0	2016-05-11
500243	203740.0	13453	375498.0	2016-02-10
427663		14895	63695.0	2016-04-10
427663		14896	85652.0	2016-04-10
427663		14896	118119.0	2016-04-10
427663		14895	165040.0	2016-04-10
427663		205009	273379.0	2016-04-10
164226	65508.0	11057	79724.0	2016-03-03
164226	65508.0	128464	269840.0	2016-03-03
164226	65508.0	1443	333612.0	2016-03-03
164226	65508.0	4913	456360.0	2016-03-03
164226	65508.0	12096	534863.0	2016-03-03
398494		271676	247205.0	2016-03-31
398494		159147	278738.0	2016-03-31
398494		153790	314798.0	2016-03-31
398494		271676	384422.0	2016-03-31
135714	54397.0	33825	206323.0	2016-02-03
135714	54397.0	731	319885.0	2016-02-03
135714	54397.0	169032	608526.0	2016-02-03
540322	221700.0	2769	42840.0	2016-02-09
540322	221700.0	10654	634287.0	2016-02-09
540322	221700.0	35550	714310.0	2016-02-09
540322	221700.0	12974	739621.0	2016-02-09
540322	221700.0	35524	889959.0	2016-02-09
540322	221700.0	14335	894035.0	2016-02-09
540322	221700.0	33155	921095.0	2016-02-09
540322	221700.0	5550	960966.0	2016-02-09
540322	221700.0	18027	970949.0	2016-02-09
540322	221700.0	131368	976841.0	2016-02-09
400000		79961	24665.0	2016-04-03
344263		124825	41489.0	2016-05-11
344263		82913	65864.0	2016-05-11
344263		128435	136638.0	2016-05-11
485948		31713	144464.0	2016-04-11
338134		54803	49439.0	2016-05-01
338134		7182	107825.0	2016-05-01
338134		3982	133247.0	2016-05-01
338134		71236	332009.0	2016-05-01
338134		33567	353177.0	2016-05-01
338134		33567	524922.0	2016-05-01
338134		58273	752478.0	2016-05-01
338134		5465	761074.0	2016-05-01
338134		68434	824079.0	2016-05-01
338134		69484	987504.0	2016-05-01
338134		73775	1043468.0	2016-05-01
535089		20350	21235.0	2016-04-10
587956	243479.0	13693	194188.0	2016-02-20
587956	243479.0	36104	262263.0	2016-02-20
587956	243479.0	13429	280514.0	2016-02-20
587956	243479.0	13691	338126.0	2016-02-20
587956	243479.0	82867	369642.0	2016-02-20
587956	243479.0	13429	473991.0	2016-02-20
425831	171145.0	9074	80787.0	2016-02-17
425831	171145.0	77661	289456.0	2016-02-17
597870		32029	98094.0	2016-05-20
304045		133549	29370.0	2016-04-01
304045		126325	64043.0	2016-04-01
304045		164363	131427.0	2016-04-01
186494		181651	109223.0	2016-04-20
41099		31030	15549.0	2016-06-01
250985	99377.0	81684	19127.0	2016-02-25
250985	99377.0	57953	71134.0	2016-02-25
250985	99377.0	19375	130171.0	2016-02-25
250985	99377.0	13775	463065.0	2016-02-25
250985	99377.0	70333	502426.0	2016-02-25
250985	99377.0	30526	518553.0	2016-02-25
196108		384375	46943.0	2016-05-26
196108		384375	412512.0	2016-05-26
196108		384375	546858.0	2016-05-26
196108		384375	683436.0	2016-05-26
235812	93341.0	75070	39821.0	2016-03-06
201053		9448	244190.0	2016-05-24
201053		2047	315659.0	2016-05-24
201053		111887	363828.0	2016-05-24
201053		228095	618690.0	2016-05-24
236946		85456	195841.0	2016-05-31
236946		1830	311954.0	2016-05-31
236946		57926	499414.0	2016-05-31
236946		57926	501955.0	2016-05-31
236946		72231	574431.0	2016-05-31
236946		22423	618261.0	2016-05-31
236946		418112	1147961.0	2016-05-31
580438		10858	56726.0	2016-03-22
580438		10263	70683.0	2016-03-22
580438		33404	311673.0	2016-03-22
580438		12124	527342.0	2016-03-22
580438		10858	734665.0	2016-03-22
228211	21603.0	13472	19844.0	2016-03-29
228211	21603.0	33461	55636.0	2016-03-29
228211	21603.0	28006	82328.0	2016-03-29
228211	21603.0	10953	142183.0	2016-03-29
228211	21603.0	7129	206062.0	2016-03-29
45578		108975	24360.0	2016-03-26
45578		171305	57565.0	2016-03-26
45578		204557	472028.0	2016-03-26
45578		204557	515274.0	2016-03-26
45578		204557	606799.0	2016-03-26
45578		75082	671953.0	2016-03-26
45578		34335	799436.0	2016-03-26
45578		70034	840777.0	2016-03-26
45578		75082	860341.0	2016-03-26
525302		6595	14777.0	2016-05-25
525302		86411	58019.0	2016-05-25
394218		60555	305052.0	2016-03-25
394218		190411	392330.0	2016-03-25
206978		3567	59871.0	2016-04-20
393499	157573.0	12836	88575.0	2016-03-11
393499	157573.0	1084	138849.0	2016-03-11
393499	157573.0	12471	189875.0	2016-03-11
223778		380747	46496.0	2016-05-03
172798		342610	110439.0	2016-05-24
172798		179087	153008.0	2016-05-24
43765		39931	25626.0	2016-05-23
43765		90717	35214.0	2016-05-23
43765		64488	39163.0	2016-05-23
43765		112797	52440.0	2016-05-23
43765		67910	55381.0	2016-05-23
43765		148723	63278.0	2016-05-23
43765		2671	69709.0	2016-05-23
43765		17069	905659.0	2016-05-23
517047	211261.0	32841	27308.0	2016-02-21
132217	53099.0	7442	203099.0	2016-03-14
300604	119396.0	101888	126887.0	2016-02-28
300604	119396.0	144142	937355.0	2016-02-28
300604	119396.0	382260	1030098.0	2016-02-28
300604	119396.0	429074	1113364.0	2016-02-28
200028	79448.0	31420	29540.0	2016-03-12
200028	79448.0	31420	296554.0	2016-03-12
200028	79448.0	31420	403867.0	2016-03-12
200028	79448.0	31420	444932.0	2016-03-12
200028	79448.0	31420	536884.0	2016-03-12
219273		206301	30297.0	2016-04-23
219273		379558	69157.0	2016-04-23
219273		171355	131468.0	2016-04-23
219273		131277	401572.0	2016-04-23
351212		380079	76121.0	2016-05-27
351212		380079	94289.0	2016-05-27
351212		380079	240782.0	2016-05-27
350380	139620.0	10858	9568.0	2016-02-21
350380	139620.0	10691	28243.0	2016-02-21
350380	139620.0	10263	47278.0	2016-02-21
350380	139620.0	36602	55039.0	2016-02-21
350380	139620.0	69131	128631.0	2016-02-21
350380	139620.0	69131	156570.0	2016-02-21
350380	139620.0	10858	174511.0	2016-02-21
234693		53053	46950.0	2016-04-06
181308	72116.0	4027	98445.0	2016-02-20
181308	72116.0	30548	346982.0	2016-02-20
181308	72116.0	152082	809022.0	2016-02-20
181308	72116.0	8400	1012293.0	2016-02-20
94999		24793	11843.0	2016-03-24
94999		196543	256651.0	2016-03-24
555997		251211	33771.0	2016-05-15
555997		251211	84814.0	2016-05-15
350754		6248	121877.0	2016-04-02
224719	17739.0	8308	54039.0	2016-04-10
224719	17739.0	198647	124251.0	2016-04-10
224719	17739.0	240539	179929.0	2016-04-10
193924		69197	18169.0	2016-04-14
193924		40965	158425.0	2016-04-14
193924		33205	219502.0	2016-04-14
193924		42779	287212.0	2016-04-14
193924		573	387654.0	2016-04-14
58581		131105	20823.0	2016-04-12
245738		392082	31886.0	2016-03-29
245738		16285	50240.0	2016-03-29
245738		16285	264859.0	2016-03-29
245738		50753	287614.0	2016-03-29
245738		139359	362341.0	2016-03-29
189417		18709	82508.0	2016-05-08
189417		79257	168157.0	2016-05-08
189417		90050	309813.0	2016-05-08
189417		196064	326325.0	2016-05-08
194305		74957	49666.0	2016-04-05
100491		20198	65227.0	2016-05-06
320990		60826	12385.0	2016-04-26
320990		5930	46564.0	2016-04-26
320990		21608	101744.0	2016-04-26
320990		32564	123344.0	2016-04-26
320990		90319	133758.0	2016-04-26
320990		58775	158753.0	2016-04-26
320990		89876	181069.0	2016-04-26
320990		14468	229113.0	2016-04-26
489694		36422	129147.0	2016-03-28
489694		36422	146910.0	2016-03-28
489694		209855	247270.0	2016-03-28
489694		39350	356295.0	2016-03-28
489694		380103	416021.0	2016-03-28
489694		256635	450595.0	2016-03-28
489694		381883	499473.0	2016-03-28
489694		426808	522158.0	2016-03-28
489694		6604	578533.0	2016-03-28
489694		281929	620341.0	2016-03-28
489694		497592	688710.0	2016-03-28
489694		575084	715623.0	2016-03-28
489694		370337	757203.0	2016-03-28
489694		288381	806000.0	2016-03-28
489694		445022	815680.0	2016-03-28
489694		304362	839099.0	2016-03-28
489694		458067	875440.0	2016-03-28
489694		431600	906516.0	2016-03-28
489694		460195	1046400.0	2016-03-28
422754		171466	32439.0	2016-05-04
422754		391357	62321.0	2016-05-04
193860		164247	14201.0	2016-05-25
193860		175409	259385.0	2016-05-25
193860		164247	550959.0	2016-05-25
193860		148648	554290.0	2016-05-25
193860		58317	753111.0	2016-05-25
193860		44612	816489.0	2016-05-25
193860		25435	874023.0	2016-05-25
193860		140250	1112915.0	2016-05-25
193860		88408	1122672.0	2016-05-25
469419	190043.0	61155	80084.0	2016-03-13
469419	190043.0	143428	175968.0	2016-03-13
469419	190043.0	166921	686567.0	2016-03-13
469419	190043.0	176342	770692.0	2016-03-13
469419	190043.0	61155	856893.0	2016-03-13
567391		376995	95090.0	2016-04-28
567391		146852	155229.0	2016-04-28
191627	76102.0	6496	124612.0	2016-02-08
191627	76102.0	27350	218989.0	2016-02-08
191627	76102.0	13171	223857.0	2016-02-08
191627	76102.0	6224	228177.0	2016-02-08
191627	76102.0	6778	232281.0	2016-02-08
191627	76102.0	6496	238987.0	2016-02-08
191627	76102.0	36414	518534.0	2016-02-08
421261		90308	136943.0	2016-03-18
421261		46794	188991.0	2016-03-18
421261		36945	258328.0	2016-03-18
421261		12401	274771.0	2016-03-18
421261		7101	324563.0	2016-03-18
421261		126015	480382.0	2016-03-18
421261		128450	527214.0	2016-03-18
421261		76878	695276.0	2016-03-18
67500	28516.0	30902	10526.0	2016-03-11
48749		148631	65142.0	2016-05-13
48749		148631	133079.0	2016-05-13
48749		5604	182888.0	2016-05-13
69895	29426.0	61645	157859.0	2016-04-24
69895	29426.0	86517	215829.0	2016-04-24
437507	176249.0	26439	132864.0	2016-03-11
89835		10603	92618.0	2016-05-10
89835		3196	106860.0	2016-05-10
89835		10352	591209.0	2016-05-10
89835		98306	742045.0	2016-05-10
14028	11227.0	92744	6449.0	2016-02-23
173118		6262	45205.0	2016-03-25
173118		22465	153871.0	2016-03-25
173118		408640	166111.0	2016-03-25
173118		14332	196022.0	2016-03-25
173118		208423	791633.0	2016-03-25
173118		172829	813575.0	2016-03-25
173118		6771	878646.0	2016-03-25
345288		25916	15792.0	2016-05-17
345288		3433	48979.0	2016-05-17
345288		68297	101794.0	2016-05-17
345288		133918	238673.0	2016-05-17
345288		378414	285950.0	2016-05-17
75463	31537.0	39946	20944.0	2016-02-18
75463	31537.0	39990	28712.0	2016-02-18
42267		166184	52590.0	2016-05-22
76476		291644	781718.0	2016-05-04
76476		26262	816397.0	2016-05-04
76476		341221	1010964.0	2016-05-04
75368	31495.0	1648	157967.0	2016-03-12
75368	31495.0	36642	310558.0	2016-03-12
160991		24474	71039.0	2016-04-03
160991		12868	230351.0	2016-04-03
160991		12868	302516.0	2016-04-03
160991		4957	370986.0	2016-04-03
160991		5809	489833.0	2016-04-03
160991		31808	701357.0	2016-04-03
160991		8612	821010.0	2016-04-03
347		53224	17621.0	2016-05-25
347		234568	68107.0	2016-05-25
349391		86187	44766.0	2016-04-13
349391		59265	153471.0	2016-04-13
349391		3482	228439.0	2016-04-13
349391		2647	349922.0	2016-04-13
349391		30248	557251.0	2016-04-13
349391		35084	699945.0	2016-04-13
349391		26296	707725.0	2016-04-13
349391		128457	747040.0	2016-04-13
349391		377342	792864.0	2016-04-13
349391		21569	868907.0	2016-04-13
349391		51424	925339.0	2016-04-13
234872		128356	13580.0	2016-06-01
234872		3281	184218.0	2016-06-01
234872		82038	221852.0	2016-06-01
234872		271606	262983.0	2016-06-01
234872		90654	281263.0	2016-06-01
234872		8420	302605.0	2016-06-01
234872		68269	332734.0	2016-06-01
234872		68334	379648.0	2016-06-01
234872		166026	449934.0	2016-06-01
234872		82043	477078.0	2016-06-01
53347		376396	138250.0	2016-04-14
53347		33531	490857.0	2016-04-14
53347		332	566939.0	2016-04-14
37182		7877	9752.0	2016-05-12
37182		37378	65556.0	2016-05-12
37182		37378	85088.0	2016-05-12
37182		247065	92977.0	2016-05-12
447561		34154	67214.0	2016-04-08
362946		3395	11492.0	2016-05-16
362946		31745	507290.0	2016-05-16
362946		3395	527902.0	2016-05-16
394491		57980	72361.0	2016-04-10
394491		465	97762.0	2016-04-10
394491		30688	103355.0	2016-04-10
394491		465	108223.0	2016-04-10
495160		21882	52769.0	2016-05-18
495160		163175	148526.0	2016-05-18
495160		95254	490236.0	2016-05-18
529583		180550	15819.0	2016-04-25
242223		32078	79484.0	2016-05-28
242223		9413	175152.0	2016-05-28
242223		78452	283716.0	2016-05-28
250731	99266.0	27971	98362.0	2016-02-09
250731	99266.0	15144	171613.0	2016-02-09
422173		9617	93542.0	2016-04-29
422173		3717	147675.0	2016-04-29
422173		3717	171536.0	2016-04-29
422173		3655	223568.0	2016-04-29
422173		389605	573957.0	2016-04-29
422173		3717	604053.0	2016-04-29
422173		3655	853324.0	2016-04-29
422173		3717	997198.0	2016-04-29
42925		14904	106636.0	2016-05-06
42925		25816	319681.0	2016-05-06
42925		25816	443636.0	2016-05-06
291288		3468	78750.0	2016-04-05
325811		8642	52466.0	2016-05-17
325811		146837	598686.0	2016-05-17
325811		133119	864658.0	2016-05-17
502973		8599	47358.0	2016-03-23
502973		87875	108762.0	2016-03-23
502973		8599	354606.0	2016-03-23
569475		108968	15815.0	2016-05-27
569475		126892	898807.0	2016-05-27
92752		2329	36446.0	2016-04-18
92752		30409	71425.0	2016-04-18
92752		23173	124154.0	2016-04-18
92752		43441	155959.0	2016-04-18
177873		5378	44734.0	2016-04-20
81241		7436	14095.0	2016-05-09
120153		21773	11925.0	2016-05-22
120153		83102	94757.0	2016-05-22
584972	242085.0	8719	44352.0	2016-03-05
584972	242085.0	79178	112526.0	2016-03-05
584972	242085.0	68351	196233.0	2016-03-05
72196		34339	24071.0	2016-03-25
72196		77189	199862.0	2016-03-25
72196		101689	361762.0	2016-03-25
72196		40639	406261.0	2016-03-25
72196		59134	424361.0	2016-03-25
511792		47310	20109.0	2016-05-18
511792		47310	42882.0	2016-05-18
44186	19647.0	196470	45900.0	2016-02-11
44186	19647.0	24226	163234.0	2016-02-11
44186	19647.0	141659	196446.0	2016-02-11
44186	19647.0	67001	228572.0	2016-02-11
44186	19647.0	160436	258768.0	2016-02-11
44186	19647.0	66997	295730.0	2016-02-11
44186	19647.0	198392	473346.0	2016-02-11
44186	19647.0	25978	511185.0	2016-02-11
44186	19647.0	54937	540514.0	2016-02-11
44186	19647.0	250138	565352.0	2016-02-11
44186	19647.0	137675	582505.0	2016-02-11
44186	19647.0	137676	649288.0	2016-02-11
44186	19647.0	75125	677882.0	2016-02-11
44186	19647.0	196200	688656.0	2016-02-11
44186	19647.0	208967	717179.0	2016-02-11
44186	19647.0	228998	738564.0	2016-02-11
44186	19647.0	228840	751275.0	2016-02-11
44186	19647.0	380381	798762.0	2016-02-11
44186	19647.0	26606	814027.0	2016-02-11
44186	19647.0	139387	829689.0	2016-02-11
44186	19647.0	51310	845075.0	2016-02-11
44186	19647.0	159688	872216.0	2016-02-11
44186	19647.0	81924	889094.0	2016-02-11
44186	19647.0	233885	902087.0	2016-02-11
44186	19647.0	116154	927955.0	2016-02-11
44186	19647.0	159690	944668.0	2016-02-11
44186	19647.0	39078	958878.0	2016-02-11
44186	19647.0	382552	977574.0	2016-02-11
44186	19647.0	392187	989715.0	2016-02-11
44186	19647.0	397305	1003507.0	2016-02-11
44186	19647.0	10741	1076768.0	2016-02-11
44186	19647.0	12726	1098589.0	2016-02-11
44186	19647.0	31570	1130376.0	2016-02-11
44186	19647.0	9078	1152904.0	2016-02-11
44186	19647.0	5061	1180947.0	2016-02-11
93112		32087	175866.0	2016-05-21
93112		19257	263752.0	2016-05-21
93112		19257	296281.0	2016-05-21
93112		11265	319231.0	2016-05-21
93112		11265	716321.0	2016-05-21
93112		11265	771024.0	2016-05-21
93112		11265	781401.0	2016-05-21
93112		24750	858380.0	2016-05-21
93112		11265	883382.0	2016-05-21
93112		4447	931992.0	2016-05-21
123239	49644.0	35754	136193.0	2016-03-11
238625	94449.0	181506	188348.0	2016-02-02
238625	94449.0	36234	303125.0	2016-02-02
66455		25206	13215.0	2016-03-26
66455		25132	95544.0	2016-03-26
66455		393667	126652.0	2016-03-26
140467		11110	59569.0	2016-03-24
140467		11110	151512.0	2016-03-24
140467		60818	312119.0	2016-03-24
140467		11124	448986.0	2016-03-24
140467		60818	495460.0	2016-03-24
140467		90086	523664.0	2016-03-24
140467		47914	734377.0	2016-03-24
140467		1743	827304.0	2016-03-24
140467		166186	884439.0	2016-03-24
140467		113843	925423.0	2016-03-24
140467		33129	966226.0	2016-03-24
140467		30946	1032885.0	2016-03-24
140467		26039	1133528.0	2016-03-24
314304		177449	35606.0	2016-04-03
314304		20161	158798.0	2016-04-03
314304		387684	195753.0	2016-04-03
314304		25599	238371.0	2016-04-03
314304		69244	332151.0	2016-04-03
154105	61493.0	59459	77532.0	2016-02-03
154105	61493.0	27188	183961.0	2016-02-03
154105	61493.0	85824	234953.0	2016-02-03
154105	61493.0	69185	416580.0	2016-02-03
14767	11962.0	171278	33251.0	2016-02-25
470107	190347.0	3362	29729.0	2016-02-09
470107	190347.0	57568	206391.0	2016-02-09
470107	190347.0	10632	224266.0	2016-02-09
220331	87312.0	83998	264004.0	2016-02-03
220331	87312.0	83996	296778.0	2016-02-03
475898		57989	18353.0	2016-05-03
475898		20306	419705.0	2016-05-03
475898		6741	439931.0	2016-05-03
107353	43603.0	97663	123608.0	2016-02-06
107353	43603.0	48888	239439.0	2016-02-06
107353	43603.0	380357	444623.0	2016-02-06
107353	43603.0	97663	533860.0	2016-02-06
107353	43603.0	31173	602400.0	2016-02-06
196661	78103.0	30700	660550.0	2016-05-28
196661	78103.0	53224	727793.0	2016-05-28
196661	78103.0	85714	739954.0	2016-05-28
168115		26885	7427.0	2016-04-25
168115		11480	413314.0	2016-04-25
168115		375438	429495.0	2016-04-25
168115		10352	517324.0	2016-04-25
168115		27270	568951.0	2016-04-25
168115		1208	584081.0	2016-04-25
168115		32338	612882.0	2016-04-25
168115		46714	1062249.0	2016-04-25
168115		5365	1095776.0	2016-04-25
320535		3147	63701.0	2016-04-26
320535		10607	125369.0	2016-04-26
320535		199009	244111.0	2016-04-26
181802		126247	17672.0	2016-06-01
327790		187490	35826.0	2016-05-26
327790		130296	142423.0	2016-05-26
327790		213061	146505.0	2016-05-26
406245		79807	29677.0	2016-04-09
78062		376208	22427.0	2016-05-06
78062		78223	136546.0	2016-05-06
78062		132922	262781.0	2016-05-06
78062		270459	300681.0	2016-05-06
78062		195418	307237.0	2016-05-06
78062		376208	373503.0	2016-05-06
78062		170807	428200.0	2016-05-06
229315		200753	27252.0	2016-04-04
229315		247075	33055.0	2016-04-04
229315		14675	118570.0	2016-04-04
568478	234453.0	63222	212140.0	2016-02-11
306501		9617	38903.0	2016-03-24
306501		2124	154116.0	2016-03-24
306501		5691	211394.0	2016-03-24
306501		79701	243279.0	2016-03-24
306501		1407	347441.0	2016-03-24
306501		6435	392953.0	2016-03-24
306501		89836	437370.0	2016-03-24
306501		41377	529669.0	2016-03-24
306501		1402	646817.0	2016-03-24
306501		79701	744446.0	2016-03-24
306501		79701	764992.0	2016-03-24
306501		1402	788790.0	2016-03-24
306501		79701	827575.0	2016-03-24
306501		6432	865675.0	2016-03-24
306501		39861	935156.0	2016-03-24
306501		1402	1091292.0	2016-03-24
306501		79701	1104536.0	2016-03-24
306501		1402	1132434.0	2016-03-24
306501		9617	1176604.0	2016-03-24
272240		158770	253099.0	2016-05-05
272240		14161	380427.0	2016-05-05
272240		25427	1101226.0	2016-05-05
188126	74755.0	5362	25361.0	2016-02-05
188126	74755.0	247625	81508.0	2016-02-05
188126	74755.0	247625	136336.0	2016-02-05
188126	74755.0	5362	213483.0	2016-02-05
188126	74755.0	5362	262036.0	2016-02-05
188126	74755.0	77573	315893.0	2016-02-05
188126	74755.0	34564	399001.0	2016-02-05
188126	74755.0	34564	439111.0	2016-02-05
188126	74755.0	247625	582633.0	2016-02-05
188126	74755.0	46708	667911.0	2016-02-05
188126	74755.0	34564	785034.0	2016-02-05
188126	74755.0	79421	821024.0	2016-02-05
188126	74755.0	34564	851535.0	2016-02-05
188126	74755.0	126305	887739.0	2016-02-05
188126	74755.0	126305	928951.0	2016-02-05
188126	74755.0	126305	959011.0	2016-02-05
188126	74755.0	126305	967353.0	2016-02-05
188126	74755.0	126305	979352.0	2016-02-05
188126	74755.0	126305	993850.0	2016-02-05
188126	74755.0	142890	1030788.0	2016-02-05
188126	74755.0	34564	1061473.0	2016-02-05
188126	74755.0	77573	1127568.0	2016-02-05
281632		171470	68672.0	2016-04-14
33309		22686	7053.0	2016-04-28
33309		85433	56342.0	2016-04-28
33309		374789	67146.0	2016-04-28
33309		85433	70687.0	2016-04-28
33309		915	78817.0	2016-04-28
33309		85433	84361.0	2016-04-28
33309		339471	93578.0	2016-04-28
33309		85433	103581.0	2016-04-28
33309		1188	112909.0	2016-04-28
33309		22686	1009879.0	2016-04-28
173002	68914.0	12713	22971.0	2016-03-16
173002	68914.0	4251	231192.0	2016-03-16
173002	68914.0	76816	327042.0	2016-03-16
78171	32539.0	3451	154071.0	2016-02-19
78171	32539.0	63768	344048.0	2016-02-19
78171	32539.0	11411	487433.0	2016-02-19
78171	32539.0	36136	547882.0	2016-02-19
55788		203398	11634.0	2016-04-03
55788		204634	183477.0	2016-04-03
55788		125759	620429.0	2016-04-03
55788		69342	761222.0	2016-04-03
55788		58486	799936.0	2016-04-03
55788		5603	827188.0	2016-04-03
353656		171148	27338.0	2016-05-31
353656		34738	66341.0	2016-05-31
1952		15899	34869.0	2016-05-05
1952		21399	70061.0	2016-05-05
1952		83540	181682.0	2016-05-05
1952		21399	303470.0	2016-05-05
1952		15899	403870.0	2016-05-05
1952		31206	494009.0	2016-05-05
1952		15873	586180.0	2016-05-05
1952		31206	635672.0	2016-05-05
1952		15899	672775.0	2016-05-05
1952		375598	695131.0	2016-05-05
1952		83540	774705.0	2016-05-05
1952		375598	874373.0	2016-05-05
1952		15899	908462.0	2016-05-05
1952		11678	939651.0	2016-05-05
1952		34627	977100.0	2016-05-05
1952		60689	1154041.0	2016-05-05
398837	159794.0	31986	5743.0	2016-02-08
398837	159794.0	30059	80667.0	2016-02-08
398837	159794.0	37742	110238.0	2016-02-08
398837	159794.0	63022	124295.0	2016-02-08
565913		83447	59854.0	2016-05-13
580055		79898	11502.0	2016-03-25
436197	175705.0	11266	163611.0	2016-03-14
436197	175705.0	76258	279983.0	2016-03-14
436197	175705.0	11266	339483.0	2016-03-14
17909	15032.0	7647	37791.0	2016-03-05
346860	138150.0	111044	102601.0	2016-03-13
346860	138150.0	249453	265976.0	2016-03-13
346860	138150.0	33179	297824.0	2016-03-13
346860	138150.0	385278	470976.0	2016-03-13
346860	138150.0	385278	482571.0	2016-03-13
30697		10741	52561.0	2016-04-18
30697		32597	140585.0	2016-04-18
30697		30493	185216.0	2016-04-18
30697		22615	338018.0	2016-04-18
30697		9013	368895.0	2016-04-18
9738	7026.0	34994	28209.0	2016-02-08
129404		32464	167761.0	2016-05-27
129404		205005	302951.0	2016-05-27
185604		208748	30781.0	2016-04-19
185604		142006	64919.0	2016-04-19
185604		142006	704588.0	2016-04-19
402916		171398	12289.0	2016-05-27
402916		168723	27928.0	2016-05-27
402916		111066	90494.0	2016-05-27
402916		168723	98812.0	2016-05-27
402916		4723	285916.0	2016-05-27
402916		25172	327417.0	2016-05-27
402916		144469	349042.0	2016-05-27
402916		25172	406149.0	2016-05-27
402916		144469	428987.0	2016-05-27
402916		148902	439202.0	2016-05-27
402916		144469	480390.0	2016-05-27
402916		25172	483055.0	2016-05-27
450227	181788.0	86448	35988.0	2016-05-24
450227	181788.0	86448	173888.0	2016-05-24
450227	181788.0	119055	262102.0	2016-05-24
392188	157019.0	90603	12714.0	2016-02-13
209613	83158.0	107282	21774.0	2016-02-28
209613	83158.0	107282	54993.0	2016-02-28
209613	83158.0	136135	80988.0	2016-02-28
209613	83158.0	16116	114441.0	2016-02-28
209613	83158.0	25629	141648.0	2016-02-28
209613	83158.0	83617	177652.0	2016-02-28
209613	83158.0	25080	245447.0	2016-02-28
209613	83158.0	254526	351557.0	2016-02-28
363571		59633	31191.0	2016-03-28
51405	22379.0	3931	79936.0	2016-02-27
5672	3009.0	9271	19427.0	2016-01-17
5672	3009.0	82312	38835.0	2016-01-17
5672	3009.0	31756	84699.0	2016-01-17
5672	3009.0	1285	136318.0	2016-01-17
5672	3009.0	7923	182990.0	2016-01-17
5672	3009.0	1285	216236.0	2016-01-17
5672	3009.0	9271	242067.0	2016-01-17
35996		5940	4806.0	2016-05-07
35996		57756	23933.0	2016-05-07
426648	171519.0	14338	34062.0	2016-03-06
426648	171519.0	6068	92920.0	2016-03-06
426648	171519.0	13253	160460.0	2016-03-06
426648	171519.0	36291	268616.0	2016-03-06
426648	171519.0	58491	306030.0	2016-03-06
426648	171519.0	14673	372941.0	2016-03-06
426648	171519.0	47737	404730.0	2016-03-06
85083		32948	12516.0	2016-05-27
85083		391974	398826.0	2016-05-27
85083		209275	430005.0	2016-05-27
439253		36361	44116.0	2016-04-10
439253		22317	140972.0	2016-04-10
106066		15498	98891.0	2016-03-23
53831	23326.0	34418	18049.0	2016-02-11
66350	28036.0	81522	36971.0	2016-02-16
66350	28036.0	666	171588.0	2016-02-16
66350	28036.0	666	172249.0	2016-02-16
66350	28036.0	81522	194544.0	2016-02-16
66350	28036.0	64109	374004.0	2016-02-16
597216		35337	14347.0	2016-04-26
597216		13934	25682.0	2016-04-26
597216		35337	614432.0	2016-04-26
582097		380980	30556.0	2016-05-07
385500		58574	22817.0	2016-03-22
385500		161032	433805.0	2016-03-22
385500		46510	486504.0	2016-03-22
78087		7250	316913.0	2016-04-12
78087		85515	472714.0	2016-04-12
78087		3298	560788.0	2016-04-12
400998		36956	12462.0	2016-05-20
400998		58581	62441.0	2016-05-20
400998		177170	109076.0	2016-05-20
147575		379023	57296.0	2016-05-03
525500		14889	11686.0	2016-04-18
508288	207358.0	45	48742.0	2016-03-12
118308		30122	29229.0	2016-03-26
118308		39579	139545.0	2016-03-26
118308		73719	256595.0	2016-03-26
118308		36522	314356.0	2016-03-26
118308		19272	363204.0	2016-03-26
118308		14437	426610.0	2016-03-26
118308		82186	473604.0	2016-03-26
118308		31573	518129.0	2016-03-26
118308		58219	577679.0	2016-03-26
118308		1717	691354.0	2016-03-26
29353		12996	51524.0	2016-04-14
267532		79911	21872.0	2016-05-11
71743	30129.0	79141	49252.0	2016-02-11
71743	30129.0	79130	83409.0	2016-02-11
71743	30129.0	79130	150931.0	2016-02-11
71743	30129.0	35380	234681.0	2016-02-11
71743	30129.0	46805	323337.0	2016-02-11
71743	30129.0	34325	370888.0	2016-02-11
2905		188256	6586.0	2016-03-27
2905		1675	180643.0	2016-03-27
39843		310627	11915.0	2016-05-29
39843		375087	118589.0	2016-05-29
39843		379367	270499.0	2016-05-29
348479	138811.0	105612	28826.0	2016-02-09
348479	138811.0	105612	200305.0	2016-02-09
348479	138811.0	105612	396291.0	2016-02-09
84652	35018.0	8487	86731.0	2016-02-17
84652	35018.0	36097	106462.0	2016-02-17
84652	35018.0	31936	124367.0	2016-02-17
84652	35018.0	12217	445971.0	2016-02-17
84652	35018.0	110	450119.0	2016-02-17
84652	35018.0	82091	715504.0	2016-02-17
84652	35018.0	32767	741740.0	2016-02-17
74832		149597	141248.0	2016-05-12
74832		96584	200564.0	2016-05-12
74832		121083	215090.0	2016-05-12
74832		96584	226840.0	2016-05-12
74832		118878	254968.0	2016-05-12
74832		127812	287331.0	2016-05-12
74832		3666	302390.0	2016-05-12
74832		127812	334943.0	2016-05-12
74832		3666	343532.0	2016-05-12
74832		400257	511368.0	2016-05-12
74832		129602	581247.0	2016-05-12
74832		40161	730813.0	2016-05-12
74832		105605	746148.0	2016-05-12
74832		593498	995830.0	2016-05-12
74832		72545	1075349.0	2016-05-12
74832		448009	1103847.0	2016-05-12
74832		536805	1143801.0	2016-05-12
194565		22894	53776.0	2016-05-14
194565		8453	186203.0	2016-05-14
194565		64176	272137.0	2016-05-14
155670	62107.0	84992	237827.0	2016-02-21
155670	62107.0	46383	859562.0	2016-02-21
155670	62107.0	52503	981271.0	2016-02-21
189415		57933	28138.0	2016-04-19
189415		36333	358365.0	2016-04-19
189415		32138	487383.0	2016-04-19
37410		36182	9334.0	2016-05-22
37410		89069	369947.0	2016-05-22
37410		89069	385345.0	2016-05-22
37410		89069	485530.0	2016-05-22
430706		160830	11495.0	2016-04-25
430706		243943	846869.0	2016-04-25
334339		7703	28473.0	2016-04-18
236415	93580.0	11524	17219.0	2016-02-05
236415	93580.0	11524	837312.0	2016-02-05
139472		9202	78676.0	2016-05-23
139472		113701	101472.0	2016-05-23
139472		127852	131622.0	2016-05-23
139472		39258	151074.0	2016-05-23
139472		76622	160724.0	2016-05-23
139472		238115	174411.0	2016-05-23
139472		131197	222122.0	2016-05-23
139472		33787	239350.0	2016-05-23
139472		94928	252974.0	2016-05-23
139472		201351	264282.0	2016-05-23
139472		1667	278027.0	2016-05-23
330361		206512	365165.0	2016-04-16
486133		2237	241131.0	2016-03-23
600308	248189.0	2831	154879.0	2016-02-17
600308	248189.0	34558	198944.0	2016-02-17
371974	34822.0	77130	66825.0	2016-04-19
371974	34822.0	31555	203404.0	2016-04-19
371974	34822.0	39997	294075.0	2016-04-19
371974	34822.0	212887	339546.0	2016-04-19
96267		213228	88872.0	2016-05-11
96267		136403	692010.0	2016-05-11
465093		133705	109117.0	2016-05-24
465093		133705	227599.0	2016-05-24
465093		133705	240696.0	2016-05-24
465093		133705	433700.0	2016-05-24
465093		58313	446535.0	2016-05-24
8951	6260.0	62314	66922.0	2016-02-05
8951	6260.0	40386	95960.0	2016-02-05
8951	6260.0	113524	129175.0	2016-02-05
8951	6260.0	18944	195867.0	2016-02-05
8951	6260.0	44945	233510.0	2016-02-05
8951	6260.0	18944	433711.0	2016-02-05
8951	6260.0	160104	444141.0	2016-02-05
8951	6260.0	18944	526949.0	2016-02-05
8951	6260.0	122639	534793.0	2016-02-05
8951	6260.0	142430	565345.0	2016-02-05
8951	6260.0	122639	607736.0	2016-02-05
8951	6260.0	68097	615028.0	2016-02-05
8951	6260.0	122639	667487.0	2016-02-05
8951	6260.0	62409	673910.0	2016-02-05
8951	6260.0	122639	694819.0	2016-02-05
8951	6260.0	52850	707365.0	2016-02-05
8951	6260.0	122639	712253.0	2016-02-05
574619	237237.0	16521	7799.0	2016-02-06
574619	237237.0	16521	858504.0	2016-02-06
248379		1713	161564.0	2016-04-04
248379		9741	210505.0	2016-04-04
248379		25540	263042.0	2016-04-04
248379		65600	459530.0	2016-04-04
248379		88151	558432.0	2016-04-04
248379		88151	592027.0	2016-04-04
248379		88151	596162.0	2016-04-04
248379		61912	807151.0	2016-04-04
248379		27023	915243.0	2016-04-04
248379		61912	1110320.0	2016-04-04
248379		405693	1133940.0	2016-04-04
274573		69237	15026.0	2016-04-07
274573		593	21223.0	2016-04-07
274573		30580	61804.0	2016-04-07
274573		58578	63071.0	2016-04-07
274573		21285	75591.0	2016-04-07
274573		33019	214412.0	2016-04-07
274573		38907	227865.0	2016-04-07
274573		1692	230442.0	2016-04-07
274573		397138	317558.0	2016-04-07
274573		591	330012.0	2016-04-07
274573		140074	344938.0	2016-04-07
274573		25580	429396.0	2016-04-07
274573		14179	488548.0	2016-04-07
274573		12795	531809.0	2016-04-07
274573		180126	553046.0	2016-04-07
274573		19110	577624.0	2016-04-07
274573		142149	822161.0	2016-04-07
251328		14251	16477.0	2016-04-10
251328		6968	176934.0	2016-04-10
113874		126694	48091.0	2016-04-08
113874		12397	150628.0	2016-04-08
113874		81827	302459.0	2016-04-08
113874		375871	509469.0	2016-04-08
113874		5411	610780.0	2016-04-08
113874		5411	916240.0	2016-04-08
113874		376400	970865.0	2016-04-08
113874		376400	1065114.0	2016-04-08
113874		7252	1142561.0	2016-04-08
113874		376400	1152185.0	2016-04-08
113874		12862	1161509.0	2016-04-08
113874		376400	1178581.0	2016-04-08
87049		388468	7477.0	2016-05-24
30251		128056	12548.0	2016-04-17
30251		64215	68125.0	2016-04-17
30251		9550	172096.0	2016-04-17
435747		66361	15995.0	2016-05-05
435747		84517	29692.0	2016-05-05
36785		70961	5521.0	2016-05-10
295467		2809	45230.0	2016-03-22
295467		6434	270329.0	2016-03-22
295467		6434	513585.0	2016-03-22
295467		15811	576495.0	2016-03-22
295467		847	837098.0	2016-03-22
295467		25840	1036176.0	2016-03-22
401902		12593	40741.0	2016-04-05
228902		5789	52960.0	2016-05-18
228902		160889	80437.0	2016-05-18
508022	207235.0	69427	38024.0	2016-02-29
508022	207235.0	70315	63375.0	2016-02-29
508022	207235.0	178694	106921.0	2016-02-29
508022	207235.0	48651	127995.0	2016-02-29
508022	207235.0	48651	168955.0	2016-02-29
508022	207235.0	39453	185225.0	2016-02-29
508022	207235.0	119371	233991.0	2016-02-29
39829		2571	19845.0	2016-05-29
39829		15633	140663.0	2016-05-29
75354		130649	234263.0	2016-05-23
372354	28437.0	35507	18209.0	2016-04-04
492257	200160.0	2552	48477.0	2016-02-26
492257	200160.0	4177	471411.0	2016-02-26
492257	200160.0	5670	1126057.0	2016-02-26
492257	200160.0	270776	1192509.0	2016-02-26
34220		2723	167799.0	2016-05-02
34220		32758	292044.0	2016-05-02
34220		2723	398775.0	2016-05-02
34220		2389	441462.0	2016-05-02
34220		82984	508880.0	2016-05-02
34220		2389	524350.0	2016-05-02
34220		32758	530201.0	2016-05-02
34220		2723	713228.0	2016-05-02
34220		7790	1034920.0	2016-05-02
34220		2723	1075727.0	2016-05-02
34220		2723	1123523.0	2016-05-02
408785		377397	13736.0	2016-04-12
408785		377397	21848.0	2016-04-12
408785		377397	37332.0	2016-04-12
408785		377397	48713.0	2016-04-12
408785		377397	59266.0	2016-04-12
408785		377397	72903.0	2016-04-12
408785		377397	214939.0	2016-04-12
408785		377397	849672.0	2016-04-12
408785		9672	867593.0	2016-04-12
202036		61111	11822.0	2016-04-24
202036		60992	68623.0	2016-04-24
202036		36721	186133.0	2016-04-24
202036		5296	212592.0	2016-04-24
202036		9758	242933.0	2016-04-24
202036		9993	303358.0	2016-04-24
330101	131334.0	62587	68732.0	2016-02-10
330101	131334.0	2370	184468.0	2016-02-10
330101	131334.0	62587	242945.0	2016-02-10
330101	131334.0	2370	1160340.0	2016-02-10
455446		133970	86872.0	2016-04-09
262932		39388	160956.0	2016-04-29
262932		39392	339221.0	2016-04-29
503971		63570	23407.0	2016-03-27
352895	140626.0	68032	154320.0	2016-03-01
352895	140626.0	36202	229926.0	2016-03-01
352895	140626.0	35141	494664.0	2016-03-01
352895	140626.0	78834	947390.0	2016-03-01
25304		3715	50064.0	2016-04-03
25304		8737	139997.0	2016-04-03
135993		89212	73367.0	2016-05-07
82549		20482	29833.0	2016-04-13
82549		3617	106326.0	2016-04-13
310670		2820	37776.0	2016-03-27
91389	37652.0	7299	82665.0	2016-03-15
91389	37652.0	79922	347392.0	2016-03-15
91389	37652.0	90544	568466.0	2016-03-15
91389	37652.0	6976	598140.0	2016-03-15
91389	37652.0	69212	608004.0	2016-03-15
91389	37652.0	6978	792221.0	2016-03-15
91389	37652.0	133767	818661.0	2016-03-15
91389	37652.0	6981	1014977.0	2016-03-15
91389	37652.0	133766	1191883.0	2016-03-15
124863	50272.0	5640	43573.0	2016-02-11
124863	50272.0	15157	402780.0	2016-02-11
124863	50272.0	7442	447729.0	2016-02-11
124863	50272.0	5640	585362.0	2016-02-11
124863	50272.0	58018	622844.0	2016-02-11
124863	50272.0	43004	770493.0	2016-02-11
408966		10858	61519.0	2016-04-28
408966		30442	298589.0	2016-04-28
408966		10858	320551.0	2016-04-28
408966		52122	539004.0	2016-04-28
408966		9896	619836.0	2016-04-28
408966		381607	729013.0	2016-04-28
408966		43085	774591.0	2016-04-28
408966		4187	905412.0	2016-04-28
408966		128859	1079887.0	2016-04-28
499474		25836	34090.0	2016-03-26
499474		25836	203863.0	2016-03-26
499474		25836	249991.0	2016-03-26
550051		118899	34403.0	2016-04-07
550051		28376	94173.0	2016-04-07
550051		118899	110522.0	2016-04-07
196487		375870	17303.0	2016-04-10
77716		32029	378013.0	2016-04-09
77716		30420	453506.0	2016-04-09
77716		32029	665982.0	2016-04-09
77716		32432	674550.0	2016-04-09
77716		32029	700559.0	2016-04-09
77716		36269	709081.0	2016-04-09
77716		32029	729554.0	2016-04-09
77716		48600	804635.0	2016-04-09
77716		38169	870429.0	2016-04-09
598626		139312	32860.0	2016-05-18
598626		84788	145646.0	2016-05-18
372401		780	49251.0	2016-03-28
372401		70275	154099.0	2016-03-28
372401		100217	282764.0	2016-03-28
197205		82091	25097.0	2016-05-26
197205		195044	29633.0	2016-05-26
197205		153161	207835.0	2016-05-26
197205		481665	440354.0	2016-05-26
197205		182606	451848.0	2016-05-26
197205		68559	669360.0	2016-05-26
197205		128549	878883.0	2016-05-26
197205		492940	1060482.0	2016-05-26
529024		35787	19211.0	2016-03-21
529024		5858	85843.0	2016-03-21
529024		69131	180780.0	2016-03-21
529024		5858	277901.0	2016-03-21
529024		6715	303227.0	2016-03-21
529024		35787	455379.0	2016-03-21
529024		195	468351.0	2016-03-21
529024		171551	498526.0	2016-03-21
529024		133719	826134.0	2016-03-21
529024		167580	1153365.0	2016-03-21
529024		6583	1190604.0	2016-03-21
494016		12463	96958.0	2016-05-17
494016		35084	216730.0	2016-05-17
334868		375069	69517.0	2016-05-02
125414	50462.0	162663	27562.0	2016-03-17
125414	50462.0	25615	188117.0	2016-03-17
125414	50462.0	126532	212668.0	2016-03-17
125414	50462.0	29945	238955.0	2016-03-17
125414	50462.0	129082	264181.0	2016-03-17
125414	50462.0	20401	276005.0	2016-03-17
125414	50462.0	126686	294682.0	2016-03-17
125414	50462.0	14636	384478.0	2016-03-17
125414	50462.0	168096	653401.0	2016-03-17
30384		126353	9397.0	2016-04-17
30384		148794	30336.0	2016-04-17
30384		126353	44658.0	2016-04-17
30384		43791	196057.0	2016-04-17
30384		323376	218413.0	2016-04-17
173968		7258	12238.0	2016-03-23
173968		7276	55730.0	2016-03-23
173968		43548	110905.0	2016-03-23
173968		7276	132554.0	2016-03-23
173968		47794	169625.0	2016-03-23
173968		3680	198758.0	2016-03-23
173968		90622	250301.0	2016-03-23
173968		14622	283734.0	2016-03-23
173968		69403	314030.0	2016-03-23
173968		80131	383072.0	2016-03-23
173968		10965	418528.0	2016-03-23
173968		7085	548125.0	2016-03-23
173968		45214	567888.0	2016-03-23
50239		14831	95112.0	2016-05-17
50239		112577	589679.0	2016-05-17
228273		169496	42924.0	2016-05-31
228273		169496	85734.0	2016-05-31
228273		169496	97921.0	2016-05-31
228273		169496	100909.0	2016-05-31
228273		169496	802195.0	2016-05-31
228273		169496	804126.0	2016-05-31
228273		169496	806198.0	2016-05-31
299680		67073	952063.0	2016-05-15
543506		386214	39250.0	2016-05-26
543506		86762	116796.0	2016-05-26
543506		381245	176902.0	2016-05-26
[truncated: 244,980 more rows]
