# Supplementary material for: Autoregressive models for session-based recommendations using set expansion
Source: PeerJ Comput Sci. 2025 Feb 21;11:e2734. doi: 10.7717/peerj-cs.2734 (PMC11888936; doi:10.7717/peerj-cs.2734)
Supplement: Supplemental Information 1 [file peerj-cs-11-2734-s001.zip › DSETRec-main/datasets/url.md]

https://drive.google.com/drive/folders/1ritDnO_Zc6DFEU6UND9C8VCisT0ETVp5
