# Supplementary material for: Autoregressive models for session-based recommendations using set expansion
Source: PeerJ Comput Sci. 2025 Feb 21;11:e2734. doi: 10.7717/peerj-cs.2734 (PMC11888936; doi:10.7717/peerj-cs.2734)
Supplement: Supplemental Information 1 [file peerj-cs-11-2734-s001.zip › DSETRec-main/README.md]

# DSETRec

This is the code for the paper 《Autoregressive Models for Session-Based Recommendations Using Set Expansion 》

**Yoochoose Dataset**
Owner: Yoochoose GmbH
Institution: Yoochoose GmbH is a recommendation system technology company based in Cologne, Germany. The company specializes in providing personalized recommendation services and solutions.
Purpose: The Yoochoose dataset is derived from real-world e-commerce scenarios and is used to evaluate the performance of recommendation systems. It records user click behaviors and has been widely adopted in session-based and sequential recommendation research.
Access URL: https://recsys.acm.org/recsys15/challenge/
Dataset Details:
Collection period: Contains user session data for four days.
Data structure: Includes session IDs, clicked item IDs, and timestamps.

Diginetica Dataset
Owner: Ciklum Data Science Lab
Institution: Ciklum is a global software engineering and technology partner. The Diginetica dataset was published by its Data Science Lab to support academic activities in recommendation system research.
Purpose: The dataset originates from Diginetica’s e-commerce platform and includes rich user behavior data such as item clicks, cart additions, and purchase actions.
Access URL: https://competitions.codalab.org/competitions/11161
Dataset Details:
Collection period: Includes user e-commerce behavior data over a period of time.
Data structure: Features user IDs, session IDs, timestamps, interaction types (clicks, purchases, etc.), and item attributes.

code will availablea after paper accepted
